# Supplementary material for: Diversity-oriented synthesis of glycomimetics
Source: Commun Chem. 2021 Jun 24;4:96. doi: 10.1038/s42004-021-00520-3 (PMC9814271; doi:10.1038/s42004-021-00520-3)
Supplement: Supplementary file 4 — Supplementary Data 2 [file 42004_2021_520_MOESM4_ESM.cif]

#============================================================================= 
data_global
#=============================================================================  
# 1. SUBMISSION DETAILS 
 

_publ_contact_author_name         		'Robert Britton' 
_publ_contact_author_address 
; 
Britton, Robert.
Department of Chemistry
Simon Fraser University
Burnaby, British Columbia
Canada 		V5A 1S6
; 
 
_publ_contact_author_phone        		'+1-778-782-4889' 
_publ_contact_author_email        		'rbritton@sfu.ca' 
_publ_requested_journal           		'Journal of the American Chemical Society'  
#============================================================================= 
# 2. PROCESSING SUMMARY (IUCr Office Use Only) 
_journal_date_recd_electronic     	? 
_journal_date_to_coeditor         	? 
_journal_date_from_coeditor       	? 
_journal_date_accepted           	? 
_journal_date_printers_first      	? 
_journal_date_printers_final      	? 
_journal_date_proofs_out          	? 
_journal_date_proofs_in           	? 
_journal_coeditor_name            	? 
_journal_coeditor_code            	? 
_journal_coeditor_notes 
; 
 ? 
; 
_journal_techeditor_code          	? 
_journal_techeditor_notes 
; 
 ? 
; 
_journal_coden_ASTM               	? 
_journal_name_full                		? 
_journal_year                     		? 
_journal_volume                   		? 
_journal_issue                    		? 
_journal_page_first               		? 
_journal_page_last                		? 
_journal_suppl_publ_number        	? 
_journal_suppl_publ_pages         	? 
 
#============================================================================= 
# 3. TITLE AND AUTHOR LIST 
 
_publ_section_title 
; 
INSERT TITLE
; 
 
# The loop structure below should contain the names and addresses of all 
# authors, in the required order of publication. Repeat as necessary. 
loop_ 
 _publ_author_name 
 _publ_author_address 

	'Meanwell, Michael'
;	Department of Chemistry
	Simon Fraser University
	Burnaby, British Columbia
	Canada 		V5A 1S6
;

	'Ren, Weiwu'
;	Department of Chemistry
	Simon Fraser University
	Burnaby, British Columbia
	Canada 		V5A 1S6
;
	
    'Bergeron-Brlek, Milan'
;	Department of Chemistry
	Simon Fraser University
	Burnaby, British Columbia
	Canada 		V5A 1S6
; 

	'Movahedi, Shahab'
;	Department of Chemistry
	Brock University
	Catharines, Ontario
	Canada 		L2S 3A1
;

    'Dudding, Travis'
;	Department of Chemistry
	Brock University
	Catharines, Ontario
	Canada 		L2S 3A1
;

    'Britton, Robert'
;	Department of Chemistry
	Simon Fraser University
	Burnaby, British Columbia
	Canada 		V5A 1S6
;

#============================================================================== 
# 4. TEXT
_publ_section_abstract
;
;
_publ_section_comment
;
;
_publ_section_experimental
;
;
## -------------------REFERENCES ----------------------##  
_publ_section_references 
;
 International Tables for X-ray Crystallography, Vol. IV, (1974)
 Kynoch Press, Birmingham, England.

 Johnson, C.K., (1976) ORTEP - A Fortran Thermal Ellipsoid Plot
 Program, Technical Report ORNL-5138, Oak Ridge National Lab., U.S.A.

 Le Page, Y., (1988) J. Appl. Cryst., 21, 983-984.

 Le Page, Y. and Gabe, E.J., (1979) J. Appl. Cryst., 12, 464-466.

#ORTEP-3 version 1.073
#
Farrugia, L.J., (1997) J. Appl. Cryst. 30, 565.

#SHELXL 2013
#


#ShelXle version 618
#
H\"ubschle, C. B.; Sheldrick, D. M.; Dittrich, B., (2011)
J. Appl. Cryst., 41, 1281-1284.

;
_publ_section_figure_captions
;
;
_publ_section_acknowledgements
;
;

#===============================================================================

# If more than one structure is reported, sections 5-10 should be filled in
# per structure.  For each data set, replace the ? in the data_? line below
# by a unique identifier.

data_6-MWM-010
#===============================================================================
# 5. CHEMICAL DATA

_chemical_name_systematic        
; 
;

_chemical_formula_sum             'C23 H23 F N2 O10'
_chemical_formula_moiety          'C23 H23 F N2 O10'
_chemical_formula_weight          506.43
_chemical_absolute_configuration  syn
#=============================================================
# 6. CRYSTAL DATA

_space_group_crystal_system       orthorhombic
_space_group_IT_number            19
_space_group_name_H-M_alt         'P 21 21 21'
_space_group_name_Hall            'P 2ac 2ab'

_shelx_space_group_comment
;
The symmetry employed for this shelxl refinement is uniquely defined
by the following loop, which should always be used as a source of
symmetry information in preference to the above space-group names.
They are only intended as comments.
;
 
loop_
 _space_group_symop_operation_xyz
 'x, y, z'
 '-x+1/2, -y, z+1/2'
 '-x, y+1/2, -z+1/2'
 'x+1/2, -y+1/2, -z'

#------------------------------------------------
_cell_length_a                    7.8910(2)
_cell_length_b                    11.8417(3)
_cell_length_c                    24.9605(6)
_cell_angle_alpha                 90
_cell_angle_beta                  90
_cell_angle_gamma                 90
_cell_volume                      2332.38(10)
_cell_formula_units_Z             4
_cell_measurement_temperature     150(2)
_cell_measurement_reflns_used     9933
_cell_measurement_theta_min       3.54
_cell_measurement_theta_max       68.22

_exptl_crystal_description        plate
_exptl_crystal_colour             colourless
_exptl_crystal_size_max           0.331
_exptl_crystal_size_mid           0.151
_exptl_crystal_size_min           0.108
 
_exptl_crystal_density_diffrn     1.442         
_exptl_crystal_F_000              1056
_exptl_absorpt_coefficient_mu     1.023
_exptl_absorpt_correction_type    multi-scan 
_exptl_absorpt_correction_T_min   0.9980
_exptl_absorpt_correction_T_max   1.0000
_exptl_absorpt_process_details    sadabs

#=============================================================================
# 7. EXPERIMENTAL DATA

_diffrn_radiation_type               		'Cu K\a'
_diffrn_radiation_wavelength         	1.54178	
_diffrn_measurement_device_type  'Bruker APEX-II DUO CCD'
_diffrn_radiation_monochromator  'graphite'
_diffrn_measurement_method       '\f and \w scans'
_diffrn_ambient_temperature       150(2)
_diffrn_reflns_number             16537
_diffrn_reflns_av_unetI/netI      0.0254
_diffrn_reflns_av_R_equivalents   0.0337
_diffrn_reflns_theta_min          3.541
_diffrn_reflns_theta_max          68.214
_diffrn_reflns_theta_full         67.679
_diffrn_measured_fraction_theta_max   1.000
_diffrn_measured_fraction_theta_full  1.000
_diffrn_reflns_Laue_measured_fraction_max    1.000
_diffrn_reflns_Laue_measured_fraction_full   1.000
_diffrn_reflns_point_group_measured_fraction_max   1.000
_diffrn_reflns_point_group_measured_fraction_full  1.000
_diffrn_reflns_limit_h_min        -9
_diffrn_reflns_limit_h_max        9
_diffrn_reflns_limit_k_min        -14
_diffrn_reflns_limit_k_max        14
_diffrn_reflns_limit_l_min        -29
_diffrn_reflns_limit_l_max        30

 
#==========================================================================
# 8. REFINEMENT DATA

_reflns_special_details
;
 Reflections were merged by SHELXL according to the crystal
 class for the calculation of statistics and refinement.
 
 _reflns_Friedel_fraction is defined as the number of unique
 Friedel pairs measured divided by the number that would be
 possible theoretically, ignoring centric projections and
 systematic absences.
;

_reflns_Friedel_coverage          0.738
_reflns_Friedel_fraction_max      0.999
_reflns_Friedel_fraction_full     1.000
_reflns_threshold_expression      'I > 2\s(I)'
_reflns_number_total              4273
_reflns_number_gt                 4199
_refine_ls_structure_factor_coef  Fsqd
_refine_ls_matrix_type            full
_refine_ls_hydrogen_treatment     constr
_refine_ls_number_reflns          4273
_refine_ls_number_parameters      328
_refine_ls_number_restraints      0
_refine_ls_R_factor_all           0.0286
_refine_ls_R_factor_gt            0.0281
_refine_ls_wR_factor_ref          0.0740
_refine_ls_wR_factor_gt           0.0735
_refine_ls_goodness_of_fit_ref    1.049
_refine_ls_restrained_S_all       1.049
_refine_ls_shift/su_max           0.000
_refine_ls_shift/su_mean          0.000


_refine_ls_extinction_method      none
_refine_ls_extinction_coef        .

_refine_ls_abs_structure_details
;
 Flack x determined using 1755 quotients [(I+)-(I-)]/[(I+)+(I-)]
 (Parsons, Flack and Wagner, Acta Cryst. B69 (2013) 249-259).
;
 _refine_ls_abs_structure_Flack    0.03(4)

 
_refine_ls_weighting_scheme       calc
_refine_ls_weighting_details
'w=1/[\s^2^(Fo^2^)+(0.0375P)^2^+0.5580P] where P=(Fo^2^+2Fc^2^)/3'

 
#---------------------------------------------------------
  

#========================================================== 
# 9. General computing 

_computing_data_collection      'Bruker APEX2'
_computing_data_reduction       'Bruker SAINT'  
_computing_cell_refinement      'Bruker SAINT'
_computing_structure_solution   'SHELXT 2014/5 (Sheldrick, 2014)'
_computing_structure_refinement 'SHELXL-2016/6 (Sheldrick, 2016)' 

#===================================================================
# 10.  ATOMIC COORDINATES AND THERMAL PARAMETERS
   
_atom_sites_solution_hydrogens          geom     
 
loop_
 _atom_type_symbol
 _atom_type_description
 _atom_type_scat_dispersion_real
 _atom_type_scat_dispersion_imag
 _atom_type_scat_source
 'C'  'C'   0.0181   0.0091
 'International Tables Vol C Tables 4.2.6.8 and 6.1.1.4'
 'H'  'H'   0.0000   0.0000
 'International Tables Vol C Tables 4.2.6.8 and 6.1.1.4'
 'F'  'F'   0.0727   0.0534
 'International Tables Vol C Tables 4.2.6.8 and 6.1.1.4'
 'N'  'N'   0.0311   0.0180
 'International Tables Vol C Tables 4.2.6.8 and 6.1.1.4'
 'O'  'O'   0.0492   0.0322
 'International Tables Vol C Tables 4.2.6.8 and 6.1.1.4'


loop_
 _atom_site_label
 _atom_site_type_symbol
 _atom_site_fract_x
 _atom_site_fract_y
 _atom_site_fract_z
 _atom_site_U_iso_or_equiv
 _atom_site_adp_type
 _atom_site_occupancy
 _atom_site_site_symmetry_order  
 _atom_site_calc_flag
 _atom_site_refinement_flags_posn
 _atom_site_refinement_flags_adp
 _atom_site_refinement_flags_occupancy
 _atom_site_disorder_assembly
 _atom_site_disorder_group
F1 F 0.78729(16) 0.54659(11) 0.15606(6) 0.0424(3) Uani 1 1 d . . . . .
O1 O 0.88814(19) 0.22825(11) 0.24364(5) 0.0264(3) Uani 1 1 d . . . . .
C1 C 0.8795(3) 0.19517(16) 0.18792(8) 0.0244(4) Uani 1 1 d . . . . .
H1 H 0.778986 0.145569 0.181457 0.029 Uiso 1 1 calc R U . . .
N1 N 0.8693(3) 0.31904(17) 0.49361(8) 0.0421(5) Uani 1 1 d . . . . .
C2 C 1.0423(3) 0.13418(18) 0.17300(8) 0.0316(5) Uani 1 1 d . . . . .
H2A H 1.141113 0.179139 0.184943 0.038 Uiso 1 1 calc R U . . .
H2B H 1.046496 0.060060 0.191302 0.038 Uiso 1 1 calc R U . . .
N2 N 0.3115(3) 0.47370(16) 0.43762(7) 0.0335(4) Uani 1 1 d . . . . .
O2 O 1.0502(2) 0.11793(12) 0.11628(6) 0.0344(3) Uani 1 1 d . . . . .
C3 C 1.0420(3) 0.22071(17) 0.08650(8) 0.0282(4) Uani 1 1 d . . . . .
O3 O 0.88941(18) 0.27894(12) 0.10002(5) 0.0268(3) Uani 1 1 d . . . . .
C4 C 1.0237(3) 0.1868(2) 0.02839(9) 0.0375(5) Uani 1 1 d . . . . .
H4A H 1.013670 0.254726 0.006160 0.056 Uiso 1 1 calc R U . . .
H4B H 0.921931 0.140264 0.024069 0.056 Uiso 1 1 calc R U . . .
H4C H 1.123533 0.143573 0.017276 0.056 Uiso 1 1 calc R U . . .
O4 O 0.63492(17) 0.38203(12) 0.20959(5) 0.0265(3) Uani 1 1 d . . . . .
C5 C 1.1971(3) 0.29437(19) 0.09517(9) 0.0329(5) Uani 1 1 d . . . . .
H5A H 1.299229 0.252024 0.085382 0.049 Uiso 1 1 calc R U . . .
H5B H 1.203659 0.316505 0.132943 0.049 Uiso 1 1 calc R U . . .
H5C H 1.188548 0.362107 0.072778 0.049 Uiso 1 1 calc R U . . .
O5 O 0.8355(2) 0.04969(12) 0.27023(6) 0.0339(4) Uani 1 1 d . . . . .
C6 C 0.8647(2) 0.30462(16) 0.15556(8) 0.0236(4) Uani 1 1 d . . . . .
H6 H 0.951444 0.360457 0.167894 0.028 Uiso 1 1 calc R U . . .
O6 O 0.7984(3) 0.40970(18) 0.50219(8) 0.0600(5) Uani 1 1 d . . . . .
C7 C 0.6890(3) 0.35863(17) 0.15538(8) 0.0251(4) Uani 1 1 d . . . . .
H7 H 0.606559 0.305758 0.138170 0.030 Uiso 1 1 calc R U . . .
O7 O 0.9444(3) 0.26286(16) 0.52759(7) 0.0584(6) Uani 1 1 d . . . . .
C8 C 0.6847(3) 0.47144(18) 0.12625(9) 0.0316(5) Uani 1 1 d . . . . .
H8 H 0.734163 0.461888 0.089638 0.038 Uiso 1 1 calc R U . . .
O8 O 0.4443(2) 0.24089(13) 0.20832(6) 0.0333(3) Uani 1 1 d . . . . .
C9 C 0.5111(3) 0.5215(2) 0.12146(11) 0.0395(5) Uani 1 1 d . . . . .
H9A H 0.519601 0.598155 0.106945 0.059 Uiso 1 1 calc R U . . .
H9B H 0.457793 0.524133 0.156901 0.059 Uiso 1 1 calc R U . . .
H9C H 0.442238 0.474861 0.097403 0.059 Uiso 1 1 calc R U . . .
O9 O 0.3942(3) 0.54985(17) 0.45811(7) 0.0516(5) Uani 1 1 d . . . . .
C10 C 0.8607(2) 0.14762(16) 0.28063(8) 0.0239(4) Uani 1 1 d . . . . .
O10 O 0.1936(2) 0.42692(15) 0.45991(6) 0.0391(4) Uani 1 1 d . . . . .
C11 C 0.8642(2) 0.19521(16) 0.33586(8) 0.0229(4) Uani 1 1 d . . . . .
C12 C 0.8825(3) 0.12129(17) 0.37852(8) 0.0269(4) Uani 1 1 d . . . . .
H12 H 0.891387 0.042469 0.372025 0.032 Uiso 1 1 calc R U . . .
C13 C 0.8878(3) 0.16163(19) 0.43052(8) 0.0317(5) Uani 1 1 d . . . . .
H13 H 0.905614 0.112133 0.459938 0.038 Uiso 1 1 calc R U . . .
C14 C 0.8663(3) 0.27607(19) 0.43823(8) 0.0308(5) Uani 1 1 d . . . . .
C15 C 0.8451(3) 0.35197(18) 0.39680(9) 0.0306(4) Uani 1 1 d . . . . .
H15 H 0.828677 0.430101 0.403706 0.037 Uiso 1 1 calc R U . . .
C16 C 0.8484(3) 0.31091(17) 0.34489(9) 0.0272(4) Uani 1 1 d . . . . .
H16 H 0.839974 0.361490 0.315463 0.033 Uiso 1 1 calc R U . . .
C17 C 0.5073(2) 0.32133(16) 0.23020(8) 0.0230(4) Uani 1 1 d . . . . .
C18 C 0.4549(2) 0.36491(16) 0.28366(8) 0.0227(4) Uani 1 1 d . . . . .
C19 C 0.3442(3) 0.29985(17) 0.31403(8) 0.0271(4) Uani 1 1 d . . . . .
H19 H 0.301687 0.230826 0.300052 0.033 Uiso 1 1 calc R U . . .
C20 C 0.2956(3) 0.33549(18) 0.36475(8) 0.0288(4) Uani 1 1 d . . . . .
H20 H 0.219956 0.291859 0.385925 0.035 Uiso 1 1 calc R U . . .
C21 C 0.3606(3) 0.43626(17) 0.38346(8) 0.0274(4) Uani 1 1 d . . . . .
C22 C 0.4695(3) 0.50337(17) 0.35398(8) 0.0282(4) Uani 1 1 d . . . . .
H22 H 0.511643 0.572294 0.368189 0.034 Uiso 1 1 calc R U . . .
C23 C 0.5155(2) 0.46761(17) 0.30334(8) 0.0263(4) Uani 1 1 d . . . . .
H23 H 0.588262 0.512866 0.281937 0.032 Uiso 1 1 calc R U . . .
 
loop_
 _atom_site_aniso_label
 _atom_site_aniso_U_11
 _atom_site_aniso_U_22
 _atom_site_aniso_U_33
 _atom_site_aniso_U_23
 _atom_site_aniso_U_13
 _atom_site_aniso_U_12
F1 0.0299(6) 0.0268(6) 0.0704(9) 0.0057(6) 0.0016(6) -0.0035(5)
O1 0.0353(7) 0.0220(6) 0.0218(7) 0.0004(5) -0.0005(6) -0.0032(6)
C1 0.0301(10) 0.0215(9) 0.0215(9) -0.0008(7) 0.0007(8) -0.0041(8)
N1 0.0560(12) 0.0394(11) 0.0309(10) -0.0085(9) 0.0084(9) -0.0161(10)
C2 0.0389(11) 0.0269(10) 0.0289(10) 0.0040(8) 0.0053(9) 0.0044(9)
N2 0.0369(10) 0.0359(10) 0.0276(9) -0.0037(8) -0.0013(8) 0.0097(8)
O2 0.0505(9) 0.0222(7) 0.0304(7) 0.0009(6) 0.0113(7) 0.0045(7)
C3 0.0344(11) 0.0230(9) 0.0271(10) 0.0007(8) 0.0072(8) 0.0013(9)
O3 0.0285(7) 0.0306(7) 0.0213(7) 0.0007(6) 0.0028(6) 0.0011(6)
C4 0.0509(13) 0.0343(12) 0.0272(11) -0.0042(9) 0.0081(10) -0.0046(11)
O4 0.0247(6) 0.0282(7) 0.0265(7) -0.0026(5) 0.0058(6) -0.0041(6)
C5 0.0299(10) 0.0337(11) 0.0350(11) 0.0014(9) 0.0057(9) 0.0004(9)
O5 0.0505(9) 0.0231(7) 0.0280(7) -0.0011(6) 0.0001(7) -0.0081(7)
C6 0.0252(9) 0.0230(9) 0.0225(9) -0.0005(7) 0.0022(8) -0.0013(8)
O6 0.0733(13) 0.0601(13) 0.0465(11) -0.0244(10) 0.0153(10) -0.0037(11)
C7 0.0238(9) 0.0282(10) 0.0232(9) -0.0002(8) 0.0043(8) -0.0027(8)
O7 0.1045(17) 0.0459(10) 0.0248(8) 0.0029(7) -0.0048(10) -0.0222(12)
C8 0.0267(10) 0.0305(11) 0.0376(11) 0.0086(9) 0.0061(9) 0.0002(8)
O8 0.0373(8) 0.0307(8) 0.0317(7) -0.0051(6) 0.0077(6) -0.0097(7)
C9 0.0302(11) 0.0396(13) 0.0486(14) 0.0128(11) 0.0035(10) 0.0048(10)
O9 0.0604(11) 0.0542(11) 0.0402(9) -0.0190(9) 0.0038(9) -0.0075(10)
C10 0.0223(9) 0.0249(9) 0.0246(9) 0.0013(8) 0.0003(7) -0.0015(8)
O10 0.0388(8) 0.0502(10) 0.0284(8) 0.0008(7) 0.0068(7) 0.0046(8)
C11 0.0190(8) 0.0254(9) 0.0244(9) 0.0011(7) 0.0007(7) -0.0014(8)
C12 0.0292(10) 0.0236(9) 0.0280(10) 0.0009(8) 0.0032(8) -0.0026(8)
C13 0.0383(11) 0.0325(11) 0.0243(10) 0.0050(8) 0.0047(9) -0.0078(9)
C14 0.0335(11) 0.0349(11) 0.0240(10) -0.0048(8) 0.0058(8) -0.0075(9)
C15 0.0327(11) 0.0253(10) 0.0338(11) -0.0048(8) 0.0002(9) 0.0004(9)
C16 0.0292(10) 0.0243(9) 0.0280(10) 0.0006(8) -0.0039(8) 0.0000(8)
C17 0.0210(8) 0.0209(9) 0.0271(10) 0.0051(8) -0.0011(8) 0.0004(7)
C18 0.0196(8) 0.0234(9) 0.0253(9) 0.0029(7) -0.0009(8) 0.0043(7)
C19 0.0272(10) 0.0270(9) 0.0271(10) 0.0004(8) 0.0004(8) -0.0021(8)
C20 0.0271(9) 0.0330(11) 0.0262(10) 0.0041(8) 0.0040(8) -0.0015(9)
C21 0.0279(9) 0.0312(10) 0.0230(9) 0.0003(8) -0.0014(8) 0.0093(9)
C22 0.0291(10) 0.0229(9) 0.0325(11) -0.0020(8) -0.0030(9) 0.0041(8)
C23 0.0247(9) 0.0224(9) 0.0316(10) 0.0033(8) 0.0012(8) 0.0011(8)
 
_geom_special_details
;
 All esds (except the esd in the dihedral angle between two l.s. planes)
 are estimated using the full covariance matrix.  The cell esds are taken
 into account individually in the estimation of esds in distances, angles
 and torsion angles; correlations between esds in cell parameters are only
 used when they are defined by crystal symmetry.  An approximate (isotropic)
 treatment of cell esds is used for estimating esds involving l.s. planes.
;
 
loop_
 _geom_bond_atom_site_label_1
 _geom_bond_atom_site_label_2
 _geom_bond_distance
 _geom_bond_site_symmetry_2
 _geom_bond_publ_flag
F1 C8 1.414(3) . ?
O1 C10 1.346(2) . ?
O1 C1 1.447(2) . ?
C1 C2 1.520(3) . ?
C1 C6 1.532(3) . ?
C1 H1 1.0000 . ?
N1 O6 1.229(3) . ?
N1 O7 1.230(3) . ?
N1 C14 1.473(3) . ?
C2 O2 1.430(3) . ?
C2 H2A 0.9900 . ?
C2 H2B 0.9900 . ?
N2 O10 1.217(3) . ?
N2 O9 1.225(3) . ?
N2 C21 1.474(3) . ?
O2 C3 1.428(2) . ?
C3 O3 1.428(3) . ?
C3 C4 1.512(3) . ?
C3 C5 1.518(3) . ?
O3 C6 1.433(2) . ?
C4 H4A 0.9800 . ?
C4 H4B 0.9800 . ?
C4 H4C 0.9800 . ?
O4 C17 1.340(2) . ?
O4 C7 1.446(2) . ?
C5 H5A 0.9800 . ?
C5 H5B 0.9800 . ?
C5 H5C 0.9800 . ?
O5 C10 1.205(2) . ?
C6 C7 1.527(3) . ?
C6 H6 1.0000 . ?
C7 C8 1.521(3) . ?
C7 H7 1.0000 . ?
C8 C9 1.498(3) . ?
C8 H8 1.0000 . ?
O8 C17 1.205(2) . ?
C9 H9A 0.9800 . ?
C9 H9B 0.9800 . ?
C9 H9C 0.9800 . ?
C10 C11 1.489(3) . ?
C11 C12 1.386(3) . ?
C11 C16 1.394(3) . ?
C12 C13 1.384(3) . ?
C12 H12 0.9500 . ?
C13 C14 1.379(3) . ?
C13 H13 0.9500 . ?
C14 C15 1.380(3) . ?
C15 C16 1.384(3) . ?
C15 H15 0.9500 . ?
C16 H16 0.9500 . ?
C17 C18 1.489(3) . ?
C18 C19 1.390(3) . ?
C18 C23 1.396(3) . ?
C19 C20 1.389(3) . ?
C19 H19 0.9500 . ?
C20 C21 1.380(3) . ?
C20 H20 0.9500 . ?
C21 C22 1.383(3) . ?
C22 C23 1.382(3) . ?
C22 H22 0.9500 . ?
C23 H23 0.9500 . ?
 
loop_
 _geom_angle_atom_site_label_1
 _geom_angle_atom_site_label_2
 _geom_angle_atom_site_label_3
 _geom_angle
 _geom_angle_site_symmetry_1
 _geom_angle_site_symmetry_3
 _geom_angle_publ_flag
C10 O1 C1 117.38(14) . . ?
O1 C1 C2 108.93(16) . . ?
O1 C1 C6 106.35(14) . . ?
C2 C1 C6 109.69(16) . . ?
O1 C1 H1 110.6 . . ?
C2 C1 H1 110.6 . . ?
C6 C1 H1 110.6 . . ?
O6 N1 O7 124.8(2) . . ?
O6 N1 C14 117.3(2) . . ?
O7 N1 C14 117.9(2) . . ?
O2 C2 C1 110.07(17) . . ?
O2 C2 H2A 109.6 . . ?
C1 C2 H2A 109.6 . . ?
O2 C2 H2B 109.6 . . ?
C1 C2 H2B 109.6 . . ?
H2A C2 H2B 108.2 . . ?
O10 N2 O9 123.45(19) . . ?
O10 N2 C21 118.87(19) . . ?
O9 N2 C21 117.67(19) . . ?
C3 O2 C2 113.51(15) . . ?
O2 C3 O3 109.08(16) . . ?
O2 C3 C4 106.13(17) . . ?
O3 C3 C4 105.91(18) . . ?
O2 C3 C5 112.27(18) . . ?
O3 C3 C5 111.63(16) . . ?
C4 C3 C5 111.49(18) . . ?
C3 O3 C6 116.47(15) . . ?
C3 C4 H4A 109.5 . . ?
C3 C4 H4B 109.5 . . ?
H4A C4 H4B 109.5 . . ?
C3 C4 H4C 109.5 . . ?
H4A C4 H4C 109.5 . . ?
H4B C4 H4C 109.5 . . ?
C17 O4 C7 118.59(15) . . ?
C3 C5 H5A 109.5 . . ?
C3 C5 H5B 109.5 . . ?
H5A C5 H5B 109.5 . . ?
C3 C5 H5C 109.5 . . ?
H5A C5 H5C 109.5 . . ?
H5B C5 H5C 109.5 . . ?
O3 C6 C7 102.09(15) . . ?
O3 C6 C1 108.69(15) . . ?
C7 C6 C1 115.15(16) . . ?
O3 C6 H6 110.2 . . ?
C7 C6 H6 110.2 . . ?
C1 C6 H6 110.2 . . ?
O4 C7 C8 105.81(16) . . ?
O4 C7 C6 110.22(15) . . ?
C8 C7 C6 112.92(16) . . ?
O4 C7 H7 109.3 . . ?
C8 C7 H7 109.3 . . ?
C6 C7 H7 109.3 . . ?
F1 C8 C9 108.46(18) . . ?
F1 C8 C7 106.75(17) . . ?
C9 C8 C7 113.95(17) . . ?
F1 C8 H8 109.2 . . ?
C9 C8 H8 109.2 . . ?
C7 C8 H8 109.2 . . ?
C8 C9 H9A 109.5 . . ?
C8 C9 H9B 109.5 . . ?
H9A C9 H9B 109.5 . . ?
C8 C9 H9C 109.5 . . ?
H9A C9 H9C 109.5 . . ?
H9B C9 H9C 109.5 . . ?
O5 C10 O1 124.16(18) . . ?
O5 C10 C11 124.52(18) . . ?
O1 C10 C11 111.32(16) . . ?
C12 C11 C16 120.38(19) . . ?
C12 C11 C10 118.30(17) . . ?
C16 C11 C10 121.32(18) . . ?
C13 C12 C11 120.39(19) . . ?
C13 C12 H12 119.8 . . ?
C11 C12 H12 119.8 . . ?
C14 C13 C12 117.8(2) . . ?
C14 C13 H13 121.1 . . ?
C12 C13 H13 121.1 . . ?
C13 C14 C15 123.4(2) . . ?
C13 C14 N1 117.9(2) . . ?
C15 C14 N1 118.7(2) . . ?
C14 C15 C16 118.05(19) . . ?
C14 C15 H15 121.0 . . ?
C16 C15 H15 121.0 . . ?
C15 C16 C11 119.88(19) . . ?
C15 C16 H16 120.1 . . ?
C11 C16 H16 120.1 . . ?
O8 C17 O4 124.05(19) . . ?
O8 C17 C18 124.42(18) . . ?
O4 C17 C18 111.52(16) . . ?
C19 C18 C23 120.41(18) . . ?
C19 C18 C17 118.11(17) . . ?
C23 C18 C17 121.47(17) . . ?
C20 C19 C18 120.16(19) . . ?
C20 C19 H19 119.9 . . ?
C18 C19 H19 119.9 . . ?
C21 C20 C19 117.94(19) . . ?
C21 C20 H20 121.0 . . ?
C19 C20 H20 121.0 . . ?
C20 C21 C22 123.22(19) . . ?
C20 C21 N2 118.21(19) . . ?
C22 C21 N2 118.57(19) . . ?
C23 C22 C21 118.29(19) . . ?
C23 C22 H22 120.9 . . ?
C21 C22 H22 120.9 . . ?
C22 C23 C18 119.94(19) . . ?
C22 C23 H23 120.0 . . ?
C18 C23 H23 120.0 . . ?
 
_refine_diff_density_max    0.276
_refine_diff_density_min   -0.300
_refine_diff_density_rms    0.035

_shelx_res_file
;
TITL cu_Mike_M_Britton_010_0m_a.res in P2(1)2(1)2(1)
    cu_Mike_M_Britton_010_0m_a.res
    created by SHELXL-2016/6 at 14:02:07 on 13-Jan-2017
REM Old TITL cu_Mike_M_Britton_010_0m in P2(1)2(1)2(1)
REM SHELXT solution in P2(1)2(1)2(1)
REM R1 0.120,  Rweak 0.028,  Alpha 0.001,  Orientation as input
REM Flack x =  0.075 ( 0.035 ) from Parsons' quotients
REM Formula found by SHELXT:  C26 F N O8
CELL  1.54178   7.8910  11.8417  24.9605   90.000   90.000   90.000
ZERR    4.000   0.0002   0.0003   0.0006    0.000    0.000    0.000
LATT -1
SYMM 1/2-X, -Y, 1/2+Z
SYMM -X, 1/2+Y, 1/2-Z
SYMM 1/2+X, 1/2-Y, -Z
SFAC C H F N O
UNIT 92 92 4 8 40
ACTA
TEMP -123.170
L.S. 10
BOND $H
LIST 6
FMAP 2
PLAN 20
WGHT    0.037500    0.558000
FVAR       0.50163
F1    3    0.787290    0.546593    0.156059    11.00000    0.02988    0.02684 =
         0.07044    0.00570    0.00157   -0.00354
O1    5    0.888144    0.228253    0.243643    11.00000    0.03533    0.02197 =
         0.02178    0.00038   -0.00050   -0.00321
C1    1    0.879489    0.195170    0.187923    11.00000    0.03012    0.02147 =
         0.02154   -0.00083    0.00075   -0.00406
AFIX  13
H1    2    0.778986    0.145569    0.181457    11.00000   -1.20000
AFIX   0
N1    4    0.869280    0.319043    0.493609    11.00000    0.05598    0.03940 =
         0.03086   -0.00846    0.00841   -0.01610
C2    1    1.042323    0.134176    0.172998    11.00000    0.03885    0.02694 =
         0.02891    0.00400    0.00531    0.00437
AFIX  23
H2A   2    1.141113    0.179139    0.184943    11.00000   -1.20000
H2B   2    1.046496    0.060060    0.191302    11.00000   -1.20000
AFIX   0
N2    4    0.311515    0.473698    0.437623    11.00000    0.03690    0.03585 =
         0.02764   -0.00373   -0.00127    0.00966
O2    5    1.050210    0.117935    0.116276    11.00000    0.05050    0.02222 =
         0.03043    0.00091    0.01128    0.00453
C3    1    1.042010    0.220706    0.086496    11.00000    0.03438    0.02304 =
         0.02713    0.00068    0.00718    0.00135
O3    5    0.889408    0.278945    0.100018    11.00000    0.02849    0.03061 =
         0.02127    0.00071    0.00281    0.00111
C4    1    1.023674    0.186839    0.028391    11.00000    0.05094    0.03433 =
         0.02721   -0.00418    0.00811   -0.00464
AFIX 137
H4A   2    1.013670    0.254726    0.006160    11.00000   -1.50000
H4B   2    0.921931    0.140264    0.024069    11.00000   -1.50000
H4C   2    1.123533    0.143573    0.017276    11.00000   -1.50000
AFIX   0
O4    5    0.634924    0.382031    0.209588    11.00000    0.02468    0.02825 =
         0.02653   -0.00257    0.00582   -0.00408
C5    1    1.197111    0.294365    0.095168    11.00000    0.02993    0.03369 =
         0.03497    0.00141    0.00567    0.00043
AFIX 137
H5A   2    1.299229    0.252024    0.085382    11.00000   -1.50000
H5B   2    1.203659    0.316505    0.132943    11.00000   -1.50000
H5C   2    1.188548    0.362107    0.072778    11.00000   -1.50000
AFIX   0
O5    5    0.835483    0.049694    0.270229    11.00000    0.05048    0.02310 =
         0.02800   -0.00108    0.00014   -0.00808
C6    1    0.864743    0.304620    0.155563    11.00000    0.02523    0.02300 =
         0.02251   -0.00055    0.00218   -0.00130
AFIX  13
H6    2    0.951444    0.360457    0.167894    11.00000   -1.20000
AFIX   0
O6    5    0.798417    0.409702    0.502193    11.00000    0.07330    0.06011 =
         0.04651   -0.02440    0.01528   -0.00367
C7    1    0.689023    0.358630    0.155381    11.00000    0.02383    0.02821 =
         0.02318   -0.00019    0.00428   -0.00267
AFIX  13
H7    2    0.606559    0.305758    0.138170    11.00000   -1.20000
AFIX   0
O7    5    0.944374    0.262865    0.527586    11.00000    0.10451    0.04595 =
         0.02483    0.00287   -0.00475   -0.02221
C8    1    0.684731    0.471443    0.126248    11.00000    0.02665    0.03048 =
         0.03765    0.00859    0.00607    0.00016
AFIX  13
H8    2    0.734163    0.461888    0.089638    11.00000   -1.20000
AFIX   0
O8    5    0.444340    0.240891    0.208323    11.00000    0.03735    0.03067 =
         0.03173   -0.00514    0.00771   -0.00971
C9    1    0.511087    0.521471    0.121461    11.00000    0.03019    0.03956 =
         0.04864    0.01275    0.00351    0.00480
AFIX 137
H9A   2    0.519601    0.598155    0.106945    11.00000   -1.50000
H9B   2    0.457793    0.524133    0.156901    11.00000   -1.50000
H9C   2    0.442238    0.474861    0.097403    11.00000   -1.50000
AFIX   0
O9    5    0.394152    0.549848    0.458106    11.00000    0.06043    0.05424 =
         0.04015   -0.01905    0.00378   -0.00754
C10   1    0.860721    0.147624    0.280634    11.00000    0.02227    0.02489 =
         0.02458    0.00127    0.00030   -0.00146
O10   5    0.193602    0.426920    0.459909    11.00000    0.03880    0.05016 =
         0.02842    0.00077    0.00675    0.00458
C11   1    0.864197    0.195209    0.335857    11.00000    0.01901    0.02537 =
         0.02443    0.00114    0.00073   -0.00141
C12   1    0.882466    0.121293    0.378522    11.00000    0.02915    0.02364 =
         0.02798    0.00093    0.00318   -0.00261
AFIX  43
H12   2    0.891387    0.042469    0.372025    11.00000   -1.20000
AFIX   0
C13   1    0.887785    0.161627    0.430519    11.00000    0.03829    0.03253 =
         0.02429    0.00495    0.00467   -0.00783
AFIX  43
H13   2    0.905614    0.112133    0.459938    11.00000   -1.20000
AFIX   0
C14   1    0.866346    0.276073    0.438225    11.00000    0.03350    0.03487 =
         0.02403   -0.00477    0.00583   -0.00753
C15   1    0.845100    0.351972    0.396795    11.00000    0.03275    0.02530 =
         0.03383   -0.00484    0.00016    0.00044
AFIX  43
H15   2    0.828677    0.430101    0.403706    11.00000   -1.20000
AFIX   0
C16   1    0.848425    0.310914    0.344886    11.00000    0.02925    0.02434 =
         0.02798    0.00061   -0.00390    0.00000
AFIX  43
H16   2    0.839974    0.361490    0.315463    11.00000   -1.20000
AFIX   0
C17   1    0.507342    0.321332    0.230200    11.00000    0.02103    0.02086 =
         0.02711    0.00511   -0.00106    0.00041
C18   1    0.454933    0.364912    0.283665    11.00000    0.01958    0.02337 =
         0.02529    0.00288   -0.00094    0.00434
C19   1    0.344216    0.299853    0.314030    11.00000    0.02723    0.02697 =
         0.02707    0.00041    0.00045   -0.00215
AFIX  43
H19   2    0.301687    0.230826    0.300052    11.00000   -1.20000
AFIX   0
C20   1    0.295597    0.335492    0.364754    11.00000    0.02707    0.03297 =
         0.02623    0.00411    0.00396   -0.00153
AFIX  43
H20   2    0.219956    0.291859    0.385925    11.00000   -1.20000
AFIX   0
C21   1    0.360561    0.436261    0.383460    11.00000    0.02792    0.03125 =
         0.02298    0.00028   -0.00144    0.00933
C22   1    0.469500    0.503367    0.353984    11.00000    0.02910    0.02288 =
         0.03253   -0.00198   -0.00297    0.00414
AFIX  43
H22   2    0.511643    0.572294    0.368189    11.00000   -1.20000
AFIX   0
C23   1    0.515492    0.467607    0.303345    11.00000    0.02471    0.02242 =
         0.03164    0.00333    0.00118    0.00105
AFIX  43
H23   2    0.588262    0.512866    0.281937    11.00000   -1.20000
AFIX   0
HKLF 4


REM  cu_Mike_M_Britton_010_0m_a.res in P2(1)2(1)2(1)
REM R1 =  0.0281 for    4199 Fo > 4sig(Fo)  and  0.0286 for all    4273 data
REM    328 parameters refined using      0 restraints

END

WGHT      0.0375      0.5580

REM Highest difference peak  0.276,  deepest hole -0.300,  1-sigma level  0.035
Q1    1   0.8240  0.2808  0.5258  11.00000  0.05    0.28
Q2    1   0.7224  0.4435  0.4836  11.00000  0.05    0.18
Q3    1   0.7752  0.3369  0.1570  11.00000  0.05    0.16
Q4    1   0.6896  0.4128  0.1360  11.00000  0.05    0.15
Q5    1   0.7858  0.3019  0.4259  11.00000  0.05    0.14
Q6    1   0.7763  0.3555  0.4890  11.00000  0.05    0.13
Q7    1   0.8375  0.4550  0.0955  11.00000  0.05    0.13
Q8    1   0.8717  0.2536  0.1739  11.00000  0.05    0.12
Q9    1   0.9654  0.0478  0.1775  11.00000  0.05    0.11
Q10   1   0.4519  0.4512  0.3787  11.00000  0.05    0.11
Q11   1   0.9548  0.1668  0.1809  11.00000  0.05    0.11
Q12   1   0.8032  0.2102  0.4286  11.00000  0.05    0.11
Q13   1   0.5374  0.3785  0.2969  11.00000  0.05    0.11
Q14   1   0.4630  0.4231  0.2892  11.00000  0.05    0.11
Q15   1   0.8579  0.2557  0.3406  11.00000  0.05    0.10
Q16   1   0.4187  0.3324  0.3024  11.00000  0.05    0.10
Q17   1   0.4870  0.5814  0.4411  11.00000  0.05    0.10
Q18   1   0.4353  0.6040  0.4355  11.00000  0.05    0.10
Q19   1   1.2637  0.1514  0.0236  11.00000  0.05    0.10
Q20   1   0.8278  0.1612  0.3584  11.00000  0.05    0.10
;
_shelx_res_checksum   29466

_shelx_hkl_file
;
   1   0   0    0.50    0.20
   2   0   0  157.18    6.40
   3   0   0    0.60    0.30
   3   0   0    0.10    0.30
  -3   0   0    0.40    0.20
  -3   0   0    0.90    0.20
   4   0   0 1869.11   68.69
   4   0   0 1834.32   68.89
  -4   0   0 1931.71   68.59
  -4   0   0 1716.13   68.39
   5   0   0   -0.10    0.60
  -5   0   0    0.90    0.30
  -5   0   0   -0.20    0.30
  -6   0   0  767.22   29.70
  -6   0   0  752.52   30.20
  -6   0   0  811.62   30.10
   6   0   0  843.52   30.70
   7   0   0   -0.10    0.40
   7   0   0    0.00    0.50
   8   0   0   48.80    2.40
   8   0   0   48.00    2.20
   9   0   0   -0.50    0.30
   9   0   0    0.50    0.40
   0  -1   0    0.40    0.20
   1  -1   0   42.00    2.00
  -1   1   0   41.20    2.00
   1   1   0   41.90    1.60
   2  -1   0 9999.00  366.16
  -2   1   0 9493.75  365.46
   2  -1   0 9973.10  369.86
   3  -1   0  140.39    5.70
  -3   1   0  148.89    5.50
   3   1   0  141.19    5.70
   3   1   0  142.99    5.80
   3  -1   0  145.99    5.80
  -3   1   0  148.79    5.60
   3   1   0  140.09    5.50
  -3  -1   0  146.59    5.50
  -4  -1   0    0.70    0.20
  -4   1   0    0.40    0.30
   4  -1   0    1.30    0.50
   4   1   0    0.90    0.40
  -4  -1   0    0.70    0.30
   4   1   0    0.50    0.40
  -4   1   0    0.80    0.20
   5  -1   0  189.98    7.70
  -5   1   0  181.28    7.00
  -5  -1   0  187.78    7.00
   5   1   0  167.18    7.70
  -5   1   0  190.28    7.30
   5   1   0  186.08    7.50
  -5  -1   0  185.88    7.30
  -5   1   0  171.18    7.40
  -6   1   0  990.60   38.30
  -6  -1   0  959.90   38.70
  -6   1   0  955.60   38.70
  -6  -1   0 1041.70   38.60
   6   1   0 1084.89   39.20
  -6   1   0 1020.90   38.60
   6  -1   0 1109.29   39.20
   7  -1   0   29.20    1.70
   7  -1   0   28.60    1.60
   7  -1   0   33.90    1.70
   7   1   0   28.30    1.80
   7   1   0   29.60    1.60
   8   1   0    5.20    0.90
   8  -1   0    5.70    0.70
   8  -1   0    4.60    0.60
   8  -1   0    6.00    0.80
   8   1   0    4.80    0.70
   9  -1   0    1.20    0.40
   9   1   0    1.40    0.40
   9   1   0    0.80    0.30
   9  -1   0    1.20    0.30
   0  -2   0 2438.66   96.99
   0   2   0 2662.33   97.29
  -1   2   0 4285.07  172.98
   1  -2   0 4797.62  172.48
  -2   2   0  681.53   26.30
  -2   2   0  704.93   26.40
   2  -2   0  734.43   27.40
   3   2   0    9.30    0.50
  -3   2   0   10.70    0.60
   3   2   0    8.60    0.70
  -3   2   0    9.20    0.50
   3  -2   0    8.30    0.70
   3   2   0    7.10    0.80
   4   2   0 1342.47   49.90
  -4   2   0 1359.46   49.99
   4   2   0 1257.67   50.29
  -4   2   0 1229.48   50.09
  -4  -2   0 1366.06   49.90
  -4   2   0 1362.56   49.90
  -4  -2   0 1428.36   50.09
   4  -2   0 1340.07   50.29
   4   2   0 1354.86   50.19
   5   2   0    0.30    0.60
  -5   2   0    0.60    0.30
   5   2   0    1.40    0.60
   5  -2   0    0.30    0.50
  -5   2   0    0.80    0.40
  -5   2   0    1.30    0.40
  -5  -2   0    2.20    0.50
  -6   2   0   60.79    2.70
   6  -2   0   68.29    3.50
   6   2   0   66.89    3.60
  -6   2   0   65.19    2.90
  -6  -2   0   57.79    3.10
  -6  -2   0   64.19    3.00
  -6   2   0   61.49    3.10
   7  -2   0   15.00    1.20
   7  -2   0   13.90    1.10
   7   2   0   13.20    1.20
   7  -2   0   15.60    1.20
   7   2   0   13.80    1.10
   8   2   0   70.79    3.20
   8  -2   0   74.19    3.10
   8  -2   0   75.49    3.20
   8  -2   0   73.39    3.10
   8   2   0   68.69    3.10
   9  -2   0    1.80    0.40
   9   2   0    1.60    0.40
   9  -2   0    1.40    0.40
   9  -2   0    1.40    0.40
   0  -3   0    0.00    0.40
   1  -3   0  130.29    5.90
  -1  -3   0  139.59    5.20
  -1   3   0  129.39    5.00
   2   3   0 3169.98  108.09
  -2   3   0 2872.61  108.09
   2  -3   0 2971.90  110.39
  -2   3   0 2884.11  108.29
   2   3   0 2593.24  107.79
  -3   3   0  704.93   25.00
   3   3   0  627.44   25.00
   3   3   0  655.23   25.30
   3   3   0  676.03   25.20
  -3   3   0  624.34   25.10
  -3   3   0  670.83   25.10
   3  -3   0  720.43   25.30
  -4  -3   0  143.09    5.30
  -4   3   0  142.89    5.40
   4  -3   0  149.09    5.80
   4   3   0  127.29    5.80
  -4   3   0  127.29    5.50
   4   3   0  136.49    5.40
  -4   3   0  137.09    5.50
   4   3   0  140.59    5.70
   5   3   0    7.80    1.00
  -5   3   0    8.50    0.70
   5   3   0    8.10    1.00
   5  -3   0    8.30    1.10
  -5  -3   0    8.50    0.80
  -5   3   0    7.90    0.60
  -5   3   0    7.50    0.80
  -6   3   0   31.10    1.70
  -6  -3   0   31.30    1.80
  -6   3   0   30.40    1.50
   6   3   0   33.30    2.30
  -6  -3   0   29.70    1.90
  -6   3   0   30.20    1.80
   7  -3   0   61.09    2.80
   7   3   0   57.49    2.80
   7  -3   0   65.29    2.80
   7  -3   0   60.69    2.80
   8  -3   0    7.20    0.80
   8  -3   0    8.70    0.90
   8  -3   0    6.00    0.80
   8   3   0    6.60    0.80
  -9   3   0   21.40    1.10
   9   3   0   22.30    1.20
   9  -3   0   22.10    1.10
   9  -3   0   21.20    1.10
   0   4   0  331.47   12.50
   0  -4   0  337.37   13.30
   1  -4   0   94.09    4.80
  -1   4   0  100.49    3.80
  -1   4   0   99.49    3.80
  -1  -4   0  100.09    4.10
   1   4   0   99.29    3.80
   2   4   0  277.27   10.50
   2   4   0  263.37   10.60
  -2   4   0  285.77   10.60
  -2   4   0  281.67   10.50
   2  -4   0  285.17   12.00
   3   4   0  606.24   21.40
   3   4   0  520.65   21.60
  -3   4   0  590.04   21.30
  -3   4   0  600.74   21.40
   3   4   0  486.15   21.50
   3   4   0  609.94   21.60
   4   4   0   35.60    2.00
   4   4   0   35.00    1.90
  -4   4   0   36.70    1.60
  -4   4   0   37.00    1.70
   5   4   0    5.30    1.00
  -5   4   0    4.50    0.60
  -5   4   0    5.40    0.50
  -6   4   0    1.00    0.40
  -6   4   0    3.90    0.70
  -6  -4   0    2.40    0.70
   6   4   0    2.20    0.90
   7   4   0    0.10    0.50
   7  -4   0    0.40    0.50
   7  -4   0    0.20    0.40
   8   4   0    2.80    0.50
   8  -4   0    1.90    0.50
   8  -4   0    3.60    0.50
  -9   4   0    7.30    0.60
   9   4   0    7.30    0.60
   9  -4   0    7.60    0.60
   9  -4   0    7.90    0.60
   0   5   0    0.30    0.20
   0  -5   0    0.00    0.40
   0   5   0    0.00    0.20
  -1   5   0   68.79    2.80
  -1   5   0   70.19    2.70
   1   5   0   68.49    2.70
   1   5   0   68.79    3.10
   1  -5   0   65.69    3.90
   2   5   0   25.70    1.10
  -2   5   0   24.00    1.20
  -2   5   0   23.70    1.10
   2   5   0   25.60    1.50
   3   5   0   81.79    3.70
  -3   5   0   84.99    3.30
  -3   5   0   83.59    3.40
  -4   5   0  197.98    7.70
  -4   5   0  194.28    7.60
  -5   5   0    1.60    0.40
  -5   5   0    1.10    0.40
   6  -5   0    2.70    0.60
  -6   5   0    3.40    0.70
  -6   5   0    3.00    0.50
   6  -5   0    2.40    0.70
   7  -5   0    0.10    0.40
   7  -5   0    0.70    0.50
  -8   5   0   20.40    1.20
   8  -5   0   21.30    1.20
   8   5   0   14.60    1.20
   8  -5   0   19.10    1.10
   0   6   0  124.79    4.80
   0   6   0  123.79    5.20
  -1   6   0  373.26   14.00
   1   6   0  384.96   14.00
   1   6   0  366.56   14.40
  -1   6   0  358.26   14.00
  -1   6   0  370.46   14.40
   2   6   0    7.60    0.90
   2   6   0   10.90    0.60
  -2   6   0    8.00    0.50
  -2   6   0    8.10    0.60
  -2   6   0    6.00    0.90
  -3   6   0   26.30    1.20
  -3   6   0   22.10    1.20
   3   6   0   20.70    1.50
  -4   6   0    3.40    0.50
  -4   6   0    2.90    0.50
  -5   6   0  266.97   10.50
  -5   6   0  271.97   10.40
   6  -6   0  164.78    6.40
   6  -6   0  162.08    6.40
   6  -6   0  156.48    6.30
  -6   6   0  156.68    6.40
   7  -6   0    0.90    0.50
   7  -6   0    0.20    0.40
  -7   6   0    0.80    0.50
  -8   6   0   14.60    0.90
   8  -6   0   13.70    1.00
   8  -6   0   14.80    0.90
   0   7   0   -0.10    0.20
   0   7   0   -0.10    0.40
   1   7   0   38.10    2.10
   1   7   0   35.30    1.70
  -1   7   0   38.70    1.70
  -1   7   0   37.40    2.10
  -2   7   0  135.29    5.70
   2   7   0  124.39    5.70
  -2   7   0  136.69    5.20
  -3   7   0   49.10    2.30
  -3   7   0   41.90    2.00
   3   7   0   46.40    2.50
  -4   7   0  111.39    4.70
  -4   7   0  116.49    4.60
   5  -7   0  166.48    6.60
  -5   7   0  148.19    6.10
  -5   7   0  149.79    6.20
   6  -7   0  190.88    7.70
   6  -7   0  191.68    7.60
   6  -7   0  198.78    7.70
  -6   7   0  197.48    7.70
   7  -7   0    9.50    0.90
   7  -7   0    9.30    0.80
  -7   7   0   10.10    0.80
   8  -7   0   45.90    2.00
  -8   7   0   45.60    2.00
   0   8   0   46.70    2.60
   0   8   0   50.99    2.20
  -1   8   0  234.28    9.10
   1   8   0  250.37    9.80
  -1   8   0  224.08    9.60
   2   8   0  697.13   26.20
  -2   8   0  658.63   25.50
  -3   8   0  295.77   11.20
   3   8   0  286.87   11.80
  -4   8   0   57.29    2.60
   5  -8   0  197.88    7.40
   5  -8   0  189.48    7.40
  -5   8   0  185.28    7.40
   5  -8   0  185.48    7.40
   6  -8   0   76.69    3.20
   6  -8   0   74.19    3.20
  -6   8   0   74.09    3.20
   6  -8   0   75.69    3.20
  -7   8   0   45.70    2.00
   7  -8   0   46.00    2.10
   0   9   0    0.60    0.40
   0   9   0    0.50    0.60
  -1   9   0  121.19    5.70
   1   9   0  134.29    5.80
  -1   9   0  125.09    5.10
  -2   9   0   42.70    2.00
   2   9   0   45.70    2.70
  -3   9   0  149.88    5.90
   3   9   0  146.39    6.60
   4  -9   0   65.59    2.80
  -4   9   0   65.59    3.00
   4  -9   0   67.49    2.90
   5  -9   0    7.00    0.80
   5  -9   0    4.90    0.70
  -6   9   0   45.10    2.10
   6  -9   0   46.20    2.20
   6  -9   0   50.59    2.10
   7  -9   0    0.20    0.30
   7  -9   0    0.10    0.30
  -7   9   0    0.10    0.20
   0  10   0   62.59    3.40
  -1  10   0   59.89    3.30
   1  10   0   57.69    3.30
  -1  10   0   61.09    2.70
  -2  10   0   23.50    1.40
   2  10   0   20.80    1.40
  -2  10   0   22.00    1.30
   2  10   0   23.60    1.90
  -3  10   0   88.09    3.60
   3 -10   0   85.39    3.40
   3 -10   0   77.79    3.40
   3  10   0   85.79    3.70
   3  10   0   82.29    4.20
   4 -10   0   11.10    0.80
   4 -10   0   10.40    0.90
   4  10   0   10.90    1.00
   5 -10   0    6.40    0.70
   5 -10   0    5.30    0.70
   6 -10   0    9.50    0.70
   6 -10   0    9.40    0.80
   0  11   0    0.00    0.70
   0  11   0   -0.20    0.40
   0  11   0   -0.10    0.50
   1  11   0    8.30    0.80
   1  11   0    6.50    0.80
   1  11   0    7.50    1.30
  -1  11   0    9.00    1.30
   2  11   0    9.10    1.00
   2 -11   0    9.90    0.70
  -2  11   0   10.00    1.00
   2  11   0   12.00    1.50
   3  11   0    1.30    0.50
  -3  11   0    0.50    0.50
   3 -11   0    1.20    0.40
   4  11   0   16.60    1.10
   4 -11   0   17.90    1.00
   4 -11   0   15.30    1.00
   5 -11   0   44.10    2.00
   5 -11   0   46.90    2.00
   6 -11   0   53.79    2.20
   6 -11   0   54.49    2.20
   0  12   0  313.47   12.00
   0  12   0  312.17   12.10
   1 -12   0    7.40    0.60
  -1  12   0    6.30    0.80
   1  12   0    5.50    0.70
   1  12   0    8.20    0.90
   2  12   0    4.00    0.70
  -2  12   0    4.60    0.60
   2 -12   0    2.80    0.40
   3  12   0    5.70    0.80
  -3  12   0    6.30    0.80
   3 -12   0    6.00    0.60
   4 -12   0   52.19    2.20
   4  12   0   49.50    2.20
   5 -12   0    0.30    0.20
   5 -12   0    0.20    0.20
   0  13   0    0.40    0.30
   0  13   0    0.40    0.40
   0 -13   0    0.10    0.20
   1  13   0    5.00    0.70
   1 -13   0    4.50    0.50
  -1  13   0    3.10    0.50
   2  13   0    2.00    0.40
  -2  13   0    1.30    0.40
   2 -13   0    1.80    0.30
   3 -13   0   -0.10    0.20
   3  13   0    0.50    0.30
   0  14   0    0.10    0.30
   0  14   0    0.20    0.30
   0 -14   0    0.30    0.20
   1  14   0   83.29    3.30
   1 -14   0   83.29    3.20
   0   0   1   30.90    1.20
   0   0  -1   29.40    1.20
   1   0  -1   77.19    3.20
  -1   0   1   79.69    3.20
   2   0   1 9734.83  394.96
   2   0  -1 9514.75  358.76
  -2   0   1 9456.75  358.86
  -3   0   1 2959.10  114.09
   3   0   1 3103.19  113.99
  -3   0   1 3032.30  113.89
   3   0   1 2899.41  113.69
   3   0  -1 2870.41  113.69
  -3   0  -1 3054.29  113.89
   3   0  -1 3423.56  114.29
  -3   0  -1 3097.79  113.79
  -4   0  -1   12.80    0.80
  -4   0  -1   12.00    0.70
  -4   0   1   13.40    0.80
   4   0   1   11.40    1.10
   4   0  -1   12.00    1.10
   4   0   1   12.20    0.90
  -4   0   1   12.10    0.70
  -5   0   1  527.85   22.20
  -5   0  -1  570.04   22.20
   5   0  -1  614.14   22.60
  -5   0   1  606.34   22.20
  -5   0   1  581.54   21.90
   5   0   1  614.34   22.70
  -5   0  -1  576.64   21.90
  -6   0  -1    7.80    0.70
  -6   0   1    9.50    0.90
   6   0  -1    9.50    1.30
  -6   0  -1    8.00    0.90
   6   0   1    7.80    1.40
  -6   0   1    8.80    1.00
  -6   0  -1    7.20    1.00
   7   0   1    4.10    0.60
   7   0   1    4.30    0.70
   7   0  -1    4.50    0.80
   7   0  -1    2.70    1.50
   7   0   1    4.20    0.70
   7   0  -1    3.80    0.70
   8   0  -1  114.39    4.70
   8   0  -1  114.99    4.90
   8   0   1  111.79    4.70
   8   0   1  120.49    4.70
   8   0   1  120.19    4.90
   9   0  -1   19.20    1.10
   9   0  -1   20.50    1.20
   9   0   1   21.50    1.20
   9   0   1   17.90    1.00
   0   1   1  352.06   13.90
   0  -1  -1  381.36   14.20
   1   1  -1 1403.86   57.99
  -1   1   1 1493.85   52.79
   1  -1   1 1369.76   53.19
   1  -1  -1 1322.77   52.39
  -1  -1   1 1348.57   52.09
   1   1   1 1356.06   51.89
  -2   1   1 1066.79   39.60
  -2   1   1 1014.60   38.90
   2   1  -1 1029.60   39.30
   2  -1   1 1083.39   39.70
   2  -1   1 1018.70   39.00
  -2   1  -1 1027.90   38.90
   2  -1  -1 1068.89   39.60
  -3   1   1  597.74   21.70
   3   1  -1  567.14   21.90
   3   1  -1  527.65   21.70
  -3  -1  -1  596.14   21.70
  -3   1   1  596.14   21.80
   3  -1   1  586.04   21.90
   3   1  -1  512.45   21.90
   3  -1   1  554.24   22.00
   3  -1  -1  604.64   22.00
   3   1   1  648.34   21.90
   3   1   1  598.64   21.70
  -3  -1   1  574.94   21.80
  -3   1  -1  577.74   21.80
  -3  -1   1  583.24   21.70
  -3   1  -1  587.44   21.70
   3   1   1  572.94   22.00
  -4   1   1  370.86   13.80
   4   1  -1  368.36   13.90
   4   1  -1  359.76   14.10
   4  -1   1  364.26   14.10
  -4   1   1  365.06   13.60
  -4  -1  -1  372.16   13.60
  -4   1   1  335.37   13.80
  -4  -1  -1  360.06   13.80
   4   1   1  355.46   13.90
   4   1   1  344.27   13.70
  -4   1  -1  359.56   13.80
  -4  -1   1  361.36   13.60
   4  -1  -1  386.16   14.10
  -4  -1   1  367.86   13.80
  -4   1  -1  361.06   13.60
   4   1   1  354.06   14.10
  -5   1   1 1568.34   60.99
  -5   1   1 1602.54   60.59
  -5  -1  -1 1651.73   60.69
   5  -1   1 1687.13   61.39
  -5  -1  -1 1727.33   60.89
   5   1  -1 1539.55   61.29
  -5   1   1 1693.53   60.89
  -5  -1   1 1505.65   60.99
  -5  -1   1 1631.74   60.59
  -5   1  -1 1621.14   60.69
   5   1   1 1531.65   61.29
  -5  -1   1 1659.93   60.89
   5  -1  -1 1629.64   61.29
   5   1   1 1686.63   61.09
  -5   1  -1 1675.43   60.89
  -6  -1  -1  173.58    7.80
  -6   1   1  192.28    7.80
   6   1  -1  195.98    8.20
   6  -1   1  190.88    8.20
  -6   1   1  178.78    7.30
  -6  -1  -1  191.38    7.60
  -6  -1  -1  183.68    7.30
  -6   1   1  191.18    7.60
   6   1   1  194.68    8.30
   6  -1  -1  214.68    8.30
  -6  -1   1  178.28    7.80
  -6   1  -1  177.88    7.70
  -6   1  -1  187.68    7.60
  -6   1  -1  188.88    7.30
  -6  -1   1  193.38    7.60
   7  -1   1  295.17   11.30
   7   1  -1  276.77   11.30
   7   1  -1  283.07   11.20
   7  -1   1  298.57   11.20
   7  -1   1  282.17   11.10
   7  -1  -1  291.37   11.30
   7   1   1  291.87   11.30
   7   1   1  280.57   11.10
   7  -1  -1  299.57   11.20
   7  -1  -1  289.57   11.20
   8   1  -1   13.00    1.10
   8  -1   1    9.50    1.00
   8   1  -1   11.60    0.90
   8  -1   1   12.00    1.00
   8  -1   1   14.40    1.10
   8  -1  -1   12.40    1.00
   8   1   1   11.80    1.00
   8  -1  -1   12.50    1.10
   8   1   1   11.70    0.90
   9  -1   1   70.39    2.70
   9  -1   1   64.09    2.60
   9   1  -1   59.09    2.60
   9  -1   1   60.09    2.60
   9   1  -1   66.99    2.70
   9   1   1   64.69    2.70
   9  -1  -1   64.09    2.70
   9  -1  -1   61.89    2.60
   9   1   1   55.69    2.60
   0  -2   1  135.69    5.50
   0   2   1  134.79    5.50
   0  -2  -1  134.79    5.50
  -1   2   1 2000.00  104.49
   1  -2   1 2245.38   83.79
  -1  -2  -1 2152.18   86.59
   1  -2  -1 2496.35   83.69
  -1  -2   1 2099.79   87.69
  -1  -2   1 2214.58   81.79
   1   2   1 2000.70   81.79
  -2   2   1  338.57   12.80
  -2   2   1  350.26   13.80
   2  -2   1  345.17   13.80
  -2   2   1  338.87   12.80
  -2   2  -1  352.86   12.80
   2  -2  -1  352.76   13.80
   2   2   1  346.77   12.80
  -2   2  -1  339.87   12.80
   2   2   1  337.17   12.90
   2   2   1  307.07   12.90
   3   2  -1  346.87   14.80
   3  -2   1  393.36   14.90
  -3   2   1  406.76   14.70
   3   2  -1  372.96   14.70
   3   2  -1  339.47   14.50
  -3   2   1  393.56   14.50
  -3   2   1  364.76   14.70
   3   2   1  386.26   14.90
   3  -2  -1  409.36   14.90
  -3  -2   1  406.96   14.50
  -3   2  -1  393.06   14.70
   3   2   1  424.06   14.80
   3   2   1  390.36   14.60
  -3   2  -1  405.26   14.60
   4  -2   1    6.30    0.80
   4   2  -1    7.70    0.80
   4   2  -1    6.70    0.50
  -4   2   1    8.90    0.70
  -4   2   1    8.80    0.50
  -4  -2  -1    8.30    0.50
   4   2  -1    6.70    0.90
  -4   2   1    5.90    0.60
   4   2   1    8.50    0.60
   4   2   1    5.90    0.90
  -4  -2   1    6.00    0.50
   4  -2  -1    7.20    0.80
  -4   2  -1    8.00    0.50
  -4  -2   1    6.90    0.60
   4   2   1    7.70    0.80
  -4   2  -1    6.50    0.60
  -5   2   1  182.48    7.70
  -5   2   1  195.48    7.40
   5  -2   1  197.98    8.10
   5   2  -1  187.58    8.10
   5   2  -1  192.48    7.80
  -5   2   1  195.88    7.70
  -5  -2  -1  208.38    7.70
  -5  -2  -1  188.68    7.40
   5  -2  -1  199.18    8.10
  -5   2  -1  196.68    7.70
   5   2   1  208.68    8.00
   5   2   1  190.88    8.10
  -5   2  -1  174.98    7.70
  -5   2  -1  188.88    7.40
  -5  -2   1  193.58    7.70
   6   2  -1  211.38    8.40
  -6   2   1  190.48    7.90
  -6  -2  -1  198.98    7.80
  -6   2   1  184.28    7.50
   6  -2   1  203.98    8.40
  -6   2   1  191.68    7.70
  -6  -2   1  194.98    7.70
  -6   2  -1  196.58    7.80
  -6   2  -1  180.28    7.90
   6   2   1  185.78    8.30
  -6  -2   1  185.98    7.90
  -6   2  -1  191.38    7.50
   7   2  -1  169.68    7.00
   7  -2   1  181.18    7.00
   7   2  -1  162.08    7.10
   7  -2   1  178.88    7.00
   7  -2   1  174.68    7.10
   7  -2  -1  176.08    7.10
   7   2   1  170.88    7.10
   7  -2  -1  180.08    7.00
   7  -2  -1  187.28    7.00
   8  -2   1   10.30    0.90
   8   2  -1    7.70    0.80
   8   2  -1    8.70    1.00
   8  -2   1   10.40    0.90
   8  -2   1    9.70    0.90
   8  -2  -1    9.30    0.90
   8  -2  -1    8.50    0.90
   8  -2  -1   11.10    0.90
   8   2   1   10.40    1.00
   9  -2   1   31.30    1.50
   9  -2   1   31.90    1.50
   9   2  -1   27.00    1.40
   9   2  -1   30.80    1.50
   9  -2   1   32.80    1.50
   9  -2  -1   32.10    1.50
   9   2   1   34.70    1.50
  -9   2  -1   29.30    1.50
   9  -2  -1   29.80    1.40
   0  -3  -1 1119.59   43.10
   0  -3   1 1193.28   43.20
   0   3   1 1119.39   43.20
   1  -3   1  856.51   32.60
  -1  -3  -1  918.01   32.80
  -1   3   1  834.32   32.50
  -1   3   1  854.71   31.70
   1  -3  -1  837.62   32.50
  -1   3  -1  821.82   31.60
  -1  -3   1  829.62   31.90
  -2   3   1  591.04   21.30
   2  -3   1  587.24   22.60
   2   3  -1  620.64   21.30
  -2   3   1  570.44   22.50
  -2   3   1  559.24   21.30
   2   3  -1  528.55   21.40
  -2   3   1  582.04   21.30
   2   3   1  556.24   21.40
   2   3   1  544.85   21.50
  -2   3  -1  571.24   21.30
   2  -3  -1  579.44   22.50
  -2   3  -1  576.44   21.30
   2   3   1  542.25   21.30
  -3   3   1   15.20    0.90
   3   3  -1   17.70    1.00
  -3   3   1   15.70    0.90
   3  -3   1   15.80    1.00
   3   3  -1   15.10    0.80
   3   3  -1   14.50    1.10
  -3   3   1   16.90    0.80
   3   3   1   17.00    0.90
  -3   3  -1   14.70    0.90
   3   3   1   15.10    1.10
  -3   3  -1   18.80    0.80
   3  -3  -1   16.90    1.10
   3   3   1   20.90    1.10
  -3   3  -1   16.70    0.90
   4   3  -1   65.69    3.10
  -4   3   1   71.69    3.00
   4  -3   1   67.89    3.20
  -4  -3  -1   72.49    2.80
  -4   3   1   67.19    3.00
   4   3  -1   68.99    3.30
  -4   3   1   73.69    2.80
  -4   3  -1   71.79    3.00
  -4   3  -1   61.79    3.00
   4   3   1   70.99    3.30
   4   3   1   65.89    2.90
   4   3   1   65.69    3.10
  -4  -3   1   74.39    3.00
   4  -3  -1   76.19    3.30
  -4   3  -1   70.79    2.80
  -5  -3  -1   23.10    1.40
  -5   3   1   22.60    1.40
  -5   3   1   22.50    1.10
   5   3  -1   23.80    1.70
   5  -3   1   23.70    1.70
  -5   3   1   24.30    1.30
   5   3  -1   21.70    1.50
   5   3   1   22.80    1.70
  -5   3  -1   21.90    1.40
   5   3   1   23.00    1.60
   5  -3  -1   24.50    1.70
  -5   3  -1   22.00    1.10
  -5   3  -1   22.30    1.30
  -5  -3   1   20.70    1.30
   6   3  -1   84.89    4.30
  -6   3   1   80.99    3.70
  -6  -3  -1   83.19    3.70
  -6  -3  -1   74.89    3.80
  -6   3   1   78.89    3.40
   6  -3   1   87.29    4.20
  -6   3   1   82.69    3.80
  -6  -3   1   77.29    3.80
   6   3   1   91.29    4.40
  -6   3  -1   81.69    3.80
   6   3   1   85.19    4.00
  -6   3  -1   88.29    3.50
  -6   3  -1   85.49    3.70
   7  -3   1   49.10    2.30
   7   3  -1   42.70    2.20
   7  -3   1   49.20    2.30
   7   3  -1   44.80    2.40
   7  -3   1   49.60    2.20
   7   3   1   44.90    2.30
   7  -3  -1   49.20    2.30
   7  -3  -1   48.20    2.30
   8  -3   1   49.60    2.20
   8  -3   1   46.60    2.20
   8   3  -1   45.50    2.30
   8   3  -1   47.90    2.40
   8  -3   1   50.29    2.20
   8  -3  -1   46.70    2.20
   8  -3  -1   47.30    2.20
   8   3   1   45.10    2.20
   8  -3  -1   46.80    2.20
   9  -3   1   17.00    0.90
  -9   3   1   16.40    1.00
   9  -3   1   18.00    1.00
   9   3  -1   17.00    1.00
   9   3   1   16.80    1.00
   9  -3  -1   16.20    0.90
  -9   3  -1   16.60    1.00
   9  -3  -1   15.60    0.90
   0   4  -1  675.73   25.60
   0  -4   1  668.53   26.50
   0  -4  -1  695.93   26.40
   0   4   1  707.03   25.60
   0   4   1  689.83   25.70
  -1   4   1  358.16   13.00
   1   4  -1  351.86   13.00
  -1   4   1  355.96   13.00
   1  -4   1  334.87   14.10
  -1  -4  -1  348.67   13.30
   1   4   1  349.57   13.00
  -1  -4   1  335.77   13.30
  -1   4  -1  349.77   13.00
  -1   4  -1  325.17   12.90
   1   4   1  351.66   13.10
   1  -4  -1  338.77   14.00
   2  -4   1  441.26   17.90
   2   4  -1  438.46   16.30
  -2   4   1  445.26   16.30
  -2   4   1  455.25   16.40
   2   4   1  401.56   16.40
  -2   4  -1  426.76   16.30
  -2   4  -1  440.56   16.30
   2   4   1  443.26   16.30
   2  -4  -1  420.76   17.70
  -3   4   1  635.04   22.60
   3   4  -1  573.94   22.90
  -3   4   1  609.64   22.70
   3   4   1  607.64   22.70
  -3   4  -1  629.14   22.70
   3   4   1  570.94   22.80
  -3   4  -1  610.24   22.60
   3   4   1  635.84   22.90
   3   4   1  565.04   22.90
  -4   4   1   54.79    2.20
  -4   4   1   52.19    2.50
   4   4  -1   49.30    2.60
  -4   4   1   52.09    2.40
  -4   4  -1   52.59    2.20
   4   4   1   55.69    2.70
   4   4   1   55.39    2.60
  -4   4  -1   53.99    2.40
   4   4   1   57.99    2.30
  -5   4   1  158.68    6.30
  -5  -4  -1  163.08    6.30
  -5   4   1  153.58    6.10
   5   4  -1  139.59    6.60
  -5   4  -1  154.28    6.10
  -5   4  -1  157.38    6.30
   5   4   1  155.58    6.80
  -5  -4   1  148.49    6.40
   5   4   1  168.08    6.60
   6   4  -1   72.19    3.70
  -6  -4  -1   59.49    3.20
  -6   4   1   64.09    2.80
  -6   4   1   66.59    3.00
   6   4   1   70.29    3.70
  -6   4  -1   67.79    3.10
  -6   4  -1   64.69    2.80
  -6  -4   1   63.59    3.20
   7   4  -1   11.40    1.10
   7  -4   1   13.10    1.00
   7  -4   1   10.90    1.00
   7  -4  -1   12.90    1.00
   7   4   1   10.70    1.00
   7  -4  -1   10.90    1.00
   8   4  -1   15.50    1.10
   8  -4   1   18.60    1.20
   8  -4   1   18.40    1.10
   8  -4  -1   17.60    1.10
   8   4   1   15.30    1.10
   8  -4  -1   17.30    1.10
  -9   4   1   17.60    1.00
   9   4  -1   18.30    1.00
   9  -4   1   19.20    1.00
   9  -4   1   18.70    1.00
   9   4   1   17.30    0.90
  -9   4  -1   17.00    0.90
   9  -4  -1   17.90    1.00
   9  -4  -1   18.20    0.90
   0  -5   1   94.69    4.70
   0  -5  -1   92.69    4.60
   0   5   1   94.59    3.70
   0   5  -1  100.29    3.70
   0   5   1   98.09    3.80
  -1   5   1  207.88    7.90
   1   5  -1  182.38    8.20
  -1   5   1  201.88    7.90
   1  -5   1  198.58    9.20
   1   5  -1  215.38    7.90
  -1   5  -1  210.78    7.90
   1   5   1  236.78    8.30
   1   5   1  216.58    7.90
   1   5   1  209.28    8.00
   1  -5  -1  197.08    9.10
  -1   5  -1  208.78    7.90
   2   5  -1   52.99    2.50
  -2   5   1   51.89    2.20
   2   5  -1   49.10    2.20
  -2   5   1   54.09    2.20
   2   5   1   52.59    2.30
   2   5   1   55.09    2.50
  -2   5  -1   55.39    2.20
   2   5   1   54.09    2.20
  -2   5  -1   52.69    2.20
  -3   5   1  243.88    9.20
  -3   5   1  238.38    9.20
   3   5  -1  258.97    9.60
  -3   5  -1  232.38    9.20
   3   5   1  231.98    9.20
   3   5   1  238.18    9.50
  -3   5  -1  240.68    9.20
  -4   5   1  407.36   15.60
  -4   5   1  409.96   15.40
  -4   5  -1  410.56   15.40
  -4   5  -1  405.76   15.60
  -5   5   1   94.99    4.00
  -5   5   1   93.49    3.80
  -5   5  -1   90.99    3.80
  -5   5  -1   91.99    4.00
   6  -5   1   65.99    2.90
  -6   5   1   59.49    2.70
   6  -5   1   53.59    2.70
   6  -5   1   57.49    2.60
  -6   5   1   60.69    2.60
  -6   5  -1   58.59    2.60
  -6   5  -1   54.69    2.70
   6  -5  -1   59.99    2.60
   6  -5  -1   52.19    2.70
   7  -5   1   38.00    1.90
   7  -5   1   39.40    2.00
   7  -5  -1   39.00    2.00
   7  -5  -1   42.60    2.00
  -8   5   1   11.90    0.90
   8  -5   1   10.40    0.90
   8  -5   1   11.70    0.90
   8   5  -1   10.20    0.90
   8  -5  -1   12.30    0.90
   8  -5  -1   10.40    0.90
  -8   5  -1   11.30    0.90
   0   6  -1   79.59    3.10
   0   6  -1   65.19    3.40
   0   6   1   83.79    3.10
   0   6   1   78.29    3.50
   0   6   1   83.39    3.20
  -1   6   1   40.20    2.10
  -1   6   1   42.60    1.80
  -1   6   1   42.00    1.90
   1   6  -1   41.70    1.80
   1   6  -1   47.30    2.30
  -1   6  -1   41.20    1.80
   1   6   1   39.30    2.20
  -1   6  -1   44.40    2.20
   1   6   1   43.80    1.80
  -2   6   1  214.18    8.30
  -2   6   1  217.28    8.30
   2   6  -1  213.18    8.70
   2   6   1  225.98    8.30
  -2   6  -1  211.98    8.30
  -2   6  -1  217.68    8.30
  -2   6  -1  211.48    8.60
   2   6   1  219.08    8.70
   3   6  -1  136.89    5.90
  -3   6   1  143.79    5.60
  -3   6   1  147.69    5.50
  -3   6  -1  144.49    5.50
   3   6   1  134.19    5.90
  -3   6  -1  140.39    5.60
  -4   6   1   91.09    3.80
  -4   6   1   94.99    3.70
  -4   6  -1   88.89    3.70
  -4   6  -1   89.89    3.80
  -5   6   1  173.68    6.70
  -5   6   1  170.98    6.90
  -5   6  -1  163.18    6.90
  -5   6  -1  177.28    6.80
   6  -6   1   15.60    1.10
   6  -6   1   13.70    1.10
   6  -6   1   15.00    1.10
   6  -6  -1   15.70    1.10
   6  -6  -1   16.20    1.10
  -6   6  -1   15.00    1.20
   7  -6   1   18.80    1.30
  -7   6   1   18.40    1.30
   7  -6   1   21.30    1.30
   7  -6  -1   21.10    1.30
  -7   6  -1   20.10    1.30
   7  -6  -1   21.10    1.30
  -8   6   1    1.60    0.40
   8  -6   1    1.80    0.40
   8  -6   1    2.20    0.40
   8  -6  -1    2.80    0.40
  -8   6  -1    2.80    0.40
   8  -6  -1    1.90    0.50
   0   7   1  124.49    5.00
   0   7   1  138.29    5.50
   0   7  -1  112.69    5.40
   0   7  -1  131.09    5.00
   1   7  -1    1.80    0.60
  -1   7   1    2.00    0.60
  -1   7   1    2.20    0.30
  -1   7  -1    2.50    0.40
   1   7   1    2.70    0.40
  -1   7  -1    1.80    0.50
   1   7   1    1.80    0.60
  -2   7   1   17.20    1.00
   2   7  -1   15.80    1.30
  -2   7   1   16.90    0.90
   2   7   1   17.50    1.40
  -2   7  -1   16.00    1.30
   2   7   1   18.50    1.00
  -2   7  -1   18.00    0.90
  -3   7   1  194.38    7.50
   3   7  -1  205.88    8.10
  -3   7   1  189.68    7.60
  -3   7  -1  193.58    7.50
   3   7   1  188.08    8.00
  -4   7   1   92.99    3.80
  -4   7   1   89.59    3.90
  -4   7  -1   92.39    3.80
   5  -7   1   15.70    1.50
  -5   7   1   20.40    1.20
  -5   7   1   20.50    1.30
  -5   7  -1   19.00    1.50
   5  -7  -1   18.60    1.40
  -6   7   1  114.19    4.50
   6  -7   1  102.09    4.40
   6  -7   1  113.79    4.50
   6  -7   1  107.09    4.50
   6  -7  -1  109.69    4.40
   6  -7  -1  107.49    4.50
  -6   7  -1  108.59    4.50
   6  -7  -1  111.59    4.50
   7  -7   1   49.30    2.20
  -7   7   1   50.19    2.20
   7  -7   1   50.89    2.30
   7  -7   1   52.89    2.30
  -7   7  -1   48.50    2.20
   7  -7  -1   50.99    2.30
   7  -7  -1   48.10    2.20
  -8   7   1    0.40    0.30
   8  -7   1    0.50    0.30
  -8   7  -1    0.40    0.30
   8  -7  -1    0.40    0.30
   0   8  -1   13.90    0.90
   0   8   1   12.50    0.80
   0   8   1   12.30    1.30
   0   8  -1   13.60    1.30
   1   8  -1  125.19    5.60
  -1   8   1  122.89    5.50
  -1   8   1  127.39    5.00
  -1   8  -1  114.29    5.50
  -1   8  -1  124.59    5.00
   1   8   1  130.79    5.60
   1   8   1  130.39    5.00
  -2   8   1   76.19    3.20
   2   8  -1   80.29    3.80
  -2   8  -1   71.49    3.70
  -2   8  -1   78.49    3.20
   2   8   1   72.69    3.70
  -3   8   1  174.88    7.00
   3   8  -1  190.98    7.70
  -3   8  -1  174.58    7.00
   3   8   1  180.28    7.70
  -4   8   1   63.39    2.80
  -4   8  -1   67.69    2.90
   5  -8   1   15.70    1.10
   5  -8   1   19.60    1.20
   5  -8   1   17.10    1.10
   5  -8  -1   18.90    1.10
  -5   8  -1   17.80    1.20
   5  -8  -1   18.40    1.20
   6  -8   1   48.30    2.20
  -6   8   1   45.50    2.10
   6  -8   1   49.80    2.10
   6  -8  -1   46.00    2.20
  -6   8  -1   46.10    2.20
   6  -8  -1   47.50    2.20
   6  -8  -1   46.30    2.10
  -7   8   1    2.60    0.40
   7  -8   1    2.80    0.40
   7  -8   1    2.50    0.50
   7  -8  -1    2.80    0.50
  -7   8  -1    2.30    0.40
   0   9   1    0.20    0.30
   0   9   1   -0.20    0.50
   0   9  -1   -0.20    0.60
  -1   9   1   63.49    3.20
   1   9  -1   56.49    3.20
  -1   9   1   61.09    2.60
   1   9   1   60.39    3.20
  -1   9  -1   58.79    2.60
  -1   9  -1   56.19    3.10
   2   9  -1   66.89    3.50
  -2   9   1   63.89    2.80
   2   9   1   62.69    3.40
  -2   9  -1   65.49    2.80
  -2   9  -1   60.49    4.00
  -3   9   1   45.90    2.20
   3   9  -1   52.99    2.90
  -3   9  -1   45.80    2.20
   3   9   1   46.20    2.70
   4   9  -1   51.59    2.70
   4  -9   1   47.30    2.10
   4  -9   1   46.30    2.10
  -4   9   1   47.90    2.30
   4  -9  -1   45.00    2.10
   4   9   1   44.10    2.30
   4  -9  -1   45.30    2.10
  -4   9  -1   46.70    2.20
   5  -9   1   85.19    3.50
   5  -9   1   88.69    3.60
   5  -9  -1   85.89    3.50
   5  -9  -1   80.39    3.50
  -5   9  -1   84.49    3.50
   6  -9   1   12.00    0.90
   6  -9   1   11.60    0.80
   6  -9  -1   11.00    0.80
  -6   9  -1   13.10    0.90
   6  -9  -1   13.80    1.00
   7  -9   1    3.00    0.40
   7  -9   1    4.10    0.50
  -7   9  -1    3.90    0.50
   7  -9  -1    2.90    0.40
   0  10  -1   67.19    3.60
   0  10   1   68.39    3.60
  -1  10   1   20.60    1.30
  -1  10   1   20.10    1.80
   1  10  -1   19.50    1.80
  -1  10  -1   19.70    1.80
   1  10   1   21.40    1.90
   2  10  -1   52.99    2.60
   2 -10   1   55.99    2.30
  -2  10   1   53.19    2.50
  -2  10   1   55.09    2.50
   2  10  -1   54.89    3.20
   2  10   1   56.59    3.20
   2  10   1   49.80    2.60
  -2  10  -1   55.99    2.50
  -3  10   1   25.30    1.40
   3  10  -1   22.80    1.50
   3 -10   1   24.90    1.30
   3  10  -1   22.20    1.90
   3  10   1   24.40    1.50
   3 -10  -1   25.20    1.30
  -3  10  -1   25.80    1.40
   3  10   1   25.00    1.90
   3 -10  -1   24.70    1.30
  -4  10   1   11.50    1.00
   4 -10   1   10.30    0.90
   4 -10   1   12.40    0.90
   4  10  -1   13.60    1.10
   4 -10  -1   10.50    0.90
   4 -10  -1   13.40    0.90
   4  10   1   11.10    1.10
   5 -10   1   10.80    0.80
   5 -10   1    9.70    0.90
   5 -10  -1   10.20    0.80
   5 -10  -1    9.80    0.90
   6 -10   1   32.20    1.50
   6 -10   1   30.90    1.50
   6 -10  -1   31.70    1.50
   6 -10  -1   32.50    1.50
   0  11   1  110.09    4.70
   0  11  -1  111.39    4.70
   0  11  -1  123.09    5.50
   0  11   1  115.59    4.60
   0  11   1  107.39    5.30
   0  11  -1  113.59    4.60
   1  11  -1   20.70    1.40
   1  11  -1   28.70    2.10
  -1  11   1   23.60    1.90
  -1  11   1   23.10    1.30
  -1  11  -1   20.20    1.30
   1  11   1   22.50    1.30
   1  11   1   22.50    1.50
  -1  11  -1   22.30    1.90
   1  11   1   23.80    1.90
   2  11  -1   23.60    1.50
   2  11  -1   24.50    2.00
   2 -11   1   23.70    1.20
  -2  11   1   23.80    1.40
   2  11   1   27.10    1.60
   2  11   1   25.40    2.00
   2 -11  -1   25.20    1.20
  -2  11  -1   24.30    1.40
   3 -11   1   33.00    1.50
   3  11  -1   33.70    1.80
  -3  11   1   35.10    1.70
   3 -11  -1   32.30    1.50
  -3  11  -1   32.90    1.70
   3  11   1   32.70    1.80
   3 -11  -1   30.00    1.60
   4  11  -1   26.20    1.50
   4 -11   1   28.30    1.40
   4 -11   1   26.20    1.40
   4  11   1   27.90    1.50
   4 -11  -1   28.50    1.40
   4 -11  -1   25.60    1.40
   5 -11   1    9.60    0.70
   5 -11   1    8.90    0.70
   5 -11  -1   10.80    0.70
   5 -11  -1    8.80    0.70
   6 -11   1   10.20    0.60
   6 -11   1    9.70    0.60
   6 -11  -1   10.80    0.70
   6 -11  -1    9.80    0.60
   0  12   1   72.59    3.10
   0  12  -1   70.49    3.10
   0  12   1   74.59    3.20
   0  12  -1   75.39    3.20
  -1  12   1   61.89    2.70
   1 -12   1   64.99    2.60
   1  12  -1   62.49    2.80
   1  12   1   63.69    2.80
   1  12   1   58.69    2.60
  -1  12  -1   60.29    2.70
   2  12  -1    5.90    0.80
  -2  12   1    8.00    0.80
   2 -12   1    6.70    0.60
   2  12   1    7.00    0.90
   2 -12  -1    6.60    0.60
  -2  12  -1    6.30    0.80
   3  12  -1    1.20    0.40
  -3  12   1    2.10    0.50
   3 -12   1    1.10    0.30
   3 -12  -1    1.50    0.40
   3  12   1    1.40    0.50
   4 -12   1    0.20    0.30
   4  12  -1    0.70    0.40
   4 -12  -1    0.10    0.30
   4 -12  -1    0.70    0.30
   4  12   1    0.70    0.40
   5 -12   1    3.00    0.40
   5 -12  -1    3.00    0.40
   5 -12  -1    3.00    0.40
   0  13   1   31.80    1.50
   0 -13  -1   30.20    1.40
   0 -13   1   29.00    1.30
   0  13  -1   31.20    1.50
   0  13   1   31.90    1.60
   0  13  -1   31.20    1.50
   1  13  -1    4.60    0.70
   1 -13   1    4.60    0.50
  -1  13   1    5.20    0.70
   1 -13  -1    5.20    0.50
  -1  13  -1    6.00    0.60
   1  13   1    4.30    0.60
   1  13   1    4.60    0.70
   2  13  -1    4.40    0.60
   2 -13   1    3.40    0.40
  -2  13   1    5.40    0.60
   2  13   1    2.60    0.50
  -2  13  -1    3.40    0.50
   2 -13  -1    3.10    0.40
   3 -13   1   30.70    1.40
   3  13  -1   30.70    1.50
   3 -13  -1   30.30    1.40
   3  13   1   29.30    1.50
   0  14  -1   -0.30    0.30
   0  14   1   -0.30    0.30
   0 -14  -1    0.10    0.20
   0  14   1   -0.40    0.20
   1 -14   1   16.80    0.80
  -1  14   1   16.60    0.90
   1  14  -1   18.30    0.90
   1 -14  -1   16.50    0.80
   1  14   1   16.90    0.90
   0   0  -2  455.65   17.10
   1   0  -2 1314.67   55.19
  -1   0   2 1587.34   55.39
   2   0   2  461.15   17.50
  -2   0   2  463.95   17.90
   2   0  -2  464.25   17.80
  -3   0  -2  765.12   27.40
   3   0   2  725.73   27.60
   3   0   2  747.23   27.50
  -3   0   2  732.83   27.40
   3   0  -2  694.73   27.70
  -3   0   2  742.83   27.50
   3   0   2  736.43   27.80
  -4   0   2   47.50    2.10
   4   0   2   49.10    2.50
  -4   0   2   44.90    2.20
   4   0   2   50.99    2.30
  -4   0   2   47.40    2.00
   4   0  -2   47.90    2.40
  -4   0  -2   48.00    2.00
  -4   0  -2   49.99    2.20
   5   0  -2   47.40    2.60
  -5   0  -2   48.00    2.10
   5   0   2   48.10    2.50
   5   0   2   48.40    2.70
  -5   0   2   44.50    2.30
  -5   0  -2   48.50    2.30
  -5   0   2   45.20    2.20
  -5   0   2   50.79    2.00
   6   0  -2   64.49    3.40
  -6   0  -2   57.49    2.60
   6   0   2   65.39    3.50
  -6   0  -2   59.79    2.90
  -6   0   2   62.19    2.80
  -6   0   2   59.09    3.00
   7   0  -2    0.30    0.50
   7   0   2    1.80    0.60
   7   0   2    0.00    0.50
   7   0  -2    0.50    0.50
   7   0   2   -0.40    0.40
   8   0  -2   41.20    2.10
   8   0   2   41.30    2.00
   8   0   2   37.50    1.90
   8   0   2   39.70    1.90
   8   0  -2   39.50    1.90
   9   0  -2   34.60    1.60
   9   0  -2   30.10    1.50
   9   0   2   36.20    1.60
   9   0   2   29.40    1.50
   0   1   2  144.89    5.70
   0  -1  -2  144.99    5.70
   1   1  -2  427.96   16.10
  -1   1   2  411.46   16.50
   1  -1  -2  421.76   16.40
  -1  -1   2  450.05   16.70
   2  -1   2  890.41   34.00
  -2   1   2  950.40   34.70
  -2   1   2  906.51   33.90
   2   1  -2  858.51   34.10
  -2   1   2  831.42   34.00
   2  -1   2  936.81   34.80
  -2  -1   2  870.31   34.20
   2  -1  -2  903.61   34.20
   2   1   2  935.01   34.10
  -2   1  -2  919.11   33.90
   2  -1  -2  939.91   34.70
   2   1   2  961.50   34.00
  -2   1  -2  933.91   34.00
   3   1  -2  496.15   19.90
  -3   1   2  529.45   19.70
   3  -1   2  542.05   20.00
  -3   1   2  538.85   19.80
   3   1  -2  519.45   20.00
  -3  -1  -2  549.15   19.70
  -3   1   2  480.85   19.90
   3  -1   2  548.15   20.10
  -3   1  -2  535.65   19.70
  -3   1  -2  534.75   19.80
  -3  -1   2  527.75   19.70
   3   1   2  531.55   19.80
  -3  -1   2  554.84   19.80
   3   1   2  486.75   20.00
   3   1   2  516.45   19.90
   3  -1  -2  547.35   20.00
  -4   1   2   31.90    1.30
  -4   1   2   31.50    1.50
   4  -1   2   31.20    1.80
   4  -1   2   32.00    1.70
   4   1  -2   30.50    1.60
   4   1  -2   31.50    1.80
  -4   1   2   30.60    1.60
  -4  -1  -2   32.30    1.60
  -4  -1  -2   29.80    1.40
  -4  -1   2   29.50    1.30
  -4   1  -2   31.40    1.50
   4   1   2   29.60    1.70
  -4  -1   2   32.20    1.50
  -4   1  -2   30.40    1.40
   4   1   2   28.50    1.80
   4  -1  -2   33.30    1.80
   4   1   2   31.10    1.40
  -5   1   2   13.70    0.80
   5   1  -2   14.10    1.40
   5  -1   2   14.60    1.30
  -5   1   2   13.40    1.10
  -5   1   2   13.90    1.00
  -5  -1  -2   13.50    1.00
  -5  -1  -2   13.40    0.80
   5   1   2   14.60    1.40
  -5   1  -2   13.50    1.00
  -5  -1   2   13.10    0.90
   5  -1  -2   12.80    1.30
  -5   1  -2   14.70    0.80
   5   1   2   15.20    1.20
  -5  -1   2   12.40    1.10
  -6  -1  -2    8.70    0.70
  -6   1   2    9.70    0.90
  -6  -1  -2    7.30    0.90
   6  -1   2    9.40    1.40
  -6   1   2    8.10    1.00
   6   1  -2    8.70    1.40
  -6  -1   2    9.80    1.10
  -6   1  -2    7.70    1.00
  -6   1  -2    8.50    0.90
  -6  -1   2    9.00    0.90
   6  -1  -2   10.70    1.40
  -6   1  -2    9.30    0.70
   6   1   2    8.10    1.30
   7  -1   2   42.70    2.10
   7   1  -2   41.00    2.10
   7   1  -2   39.20    2.20
   7  -1   2   41.40    2.00
   7  -1   2   43.60    2.00
   7   1   2   38.30    2.00
   7   1   2   39.70    2.10
   7  -1  -2   43.10    2.20
   7   1   2   44.60    2.00
   7  -1  -2   40.70    2.10
   8  -1   2   18.30    1.10
   8   1  -2   17.70    1.30
   8  -1   2   20.40    1.30
   8   1  -2   17.00    1.10
   8  -1   2   17.50    1.20
   8   1   2   17.50    1.20
   8  -1  -2   18.00    1.30
   8   1   2   17.50    1.20
   8  -1  -2   15.80    1.20
   8   1   2   17.20    1.10
   9  -1   2   10.60    0.80
   9   1  -2    9.30    0.70
   9  -1   2   10.10    0.70
   9   1  -2    9.50    0.80
   9  -1   2   12.30    0.80
   9  -1  -2   10.60    0.80
   9   1   2   10.60    0.80
   9  -1  -2   10.80    0.80
   0  -2  -2  173.48    6.50
   0   2   2  151.68    6.50
  -1   2   2 4523.05  173.08
   1  -2   2 4879.51  173.58
  -1  -2  -2 4029.70  179.48
  -1  -2   2 4831.42  182.98
   1   2   2 4345.37  169.78
   1  -2  -2 4546.04  172.88
   2   2  -2  213.38    8.00
  -2   2   2  197.18    8.00
  -2   2   2  208.68    7.90
  -2   2   2  203.18    8.00
  -2   2   2  211.38    8.90
   2  -2   2  208.58    8.90
   2  -2  -2  230.28    8.10
  -2   2  -2  205.98    8.00
   2   2   2  197.78    8.10
   2   2   2  221.18    8.10
  -2   2  -2  210.38    7.90
   2  -2  -2  212.38    8.90
   2   2   2  209.28    7.90
   3   2  -2 1364.46   52.59
  -3   2   2 1441.66   52.59
   3   2  -2 1450.65   52.49
  -3   2   2 1352.66   52.59
   3  -2   2 1399.56   52.79
  -3   2   2 1430.46   52.49
   3   2  -2 1185.08   52.69
  -3   2  -2 1428.66   52.59
  -3   2  -2 1430.26   52.49
   3   2   2 1270.67   52.69
   3  -2  -2 1628.44   52.89
  -3  -2   2 1466.75   52.59
   3   2   2 1457.55   52.89
   3   2   2 1471.25   52.49
  -3  -2   2 1373.86   52.39
  -4   2   2 1417.96   55.79
  -4   2   2 1464.65   55.59
   4   2  -2 1429.16   55.79
  -4   2   2 1509.15   55.69
  -4  -2  -2 1520.55   55.59
   4  -2   2 1489.15   56.09
   4   2   2 1584.04   56.19
   4  -2  -2 1625.24   56.09
   4   2   2 1356.16   55.89
  -4   2  -2 1476.55   55.79
   4   2   2 1469.05   55.69
  -4  -2   2 1548.05   55.69
  -4   2  -2 1513.25   55.59
   5  -2   2   55.99    2.90
  -5  -2  -2   55.89    2.50
  -5   2   2   54.59    2.50
  -5   2   2   51.29    2.50
   5   2  -2   53.49    2.80
  -5   2   2   50.69    2.20
  -5  -2  -2   52.79    2.30
   5   2   2   53.09    2.40
  -5   2  -2   52.69    2.50
   5   2   2   57.09    3.00
  -5  -2   2   52.29    2.40
  -5   2  -2   51.09    2.30
  -5  -2   2   49.40    2.50
   5  -2  -2   59.99    2.90
   5   2   2   56.19    2.70
  -6   2   2   28.00    1.40
  -6  -2  -2   29.40    1.70
  -6   2   2   29.50    1.70
   6  -2   2   29.20    2.20
  -6   2   2   28.20    1.80
  -6  -2  -2   27.00    1.50
   6   2  -2   32.50    2.20
   6   2   2   29.60    2.20
  -6  -2   2   28.90    1.80
  -6  -2   2   28.70    1.60
  -6   2  -2   30.30    1.70
   6   2   2   29.80    2.00
  -6   2  -2   28.90    1.50
   7   2  -2  143.49    6.00
   7  -2   2  147.79    6.00
   7  -2   2  154.68    6.00
   7   2  -2  138.29    6.10
   7  -2   2  152.98    6.10
   7   2   2  150.58    6.10
   7  -2  -2  144.69    6.10
   7  -2  -2  148.99    6.00
   7  -2  -2  155.38    6.00
   8  -2   2    0.00    0.40
   8   2  -2    0.30    0.40
   8  -2   2    0.40    0.40
   8  -2   2    0.60    0.40
   8   2  -2    0.60    0.50
   8  -2  -2    0.20    0.40
   8  -2  -2    0.00    0.40
   8   2   2    0.80    0.50
   8  -2  -2   -0.20    0.40
   9   2  -2    1.00    0.30
   9  -2   2    1.10    0.40
   9  -2   2    1.30    0.30
   9  -2   2    1.30    0.40
   9   2  -2    1.20    0.40
   9  -2  -2    1.00    0.40
   9  -2  -2    1.70    0.40
  -9   2  -2    1.80    0.40
   9   2   2    1.50    0.40
   0  -3  -2   57.49    2.80
   0  -3   2   61.09    2.90
   0   3   2   57.89    2.90
  -1   3   2  773.52   27.60
  -1   3   2  683.73   28.50
   1  -3   2  725.63   28.60
  -1   3   2  741.83   27.70
  -1  -3  -2  763.42   28.40
  -1  -3   2  785.42   27.90
   1  -3  -2  740.73   28.50
  -1   3  -2  689.73   27.60
  -1  -3   2  740.33   28.00
   1   3   2  772.12   27.70
   2   3  -2   98.09    4.20
  -2   3   2  105.09    5.10
   2  -3   2  103.79    5.20
  -2   3   2  101.79    3.90
  -2   3   2  102.59    4.00
  -2   3   2  102.99    4.00
  -2   3  -2  100.39    4.00
   2   3   2  107.19    4.00
   2  -3  -2  105.49    5.10
   2   3   2  100.49    4.10
  -2   3  -2   99.99    3.90
   3   3  -2 1292.27   45.80
  -3   3   2 1253.67   45.60
   3  -3   2 1208.78   45.90
  -3   3   2 1245.58   45.70
  -3   3   2 1185.68   45.80
  -3   3  -2 1271.27   45.60
   3   3   2 1051.59   45.90
   3   3   2 1286.27   45.70
  -3   3  -2 1262.87   45.70
   3   3   2 1191.98   45.90
  -4   3   2  269.37   10.30
  -4   3   2  268.27   10.10
  -4   3   2  272.57   10.30
   4  -3   2  254.77   10.50
   4   3  -2  260.07   10.40
   4   3  -2  263.97   10.60
   4   3   2  237.08   10.60
  -4   3  -2  275.57   10.30
  -4  -3   2  273.97   10.30
   4   3   2  283.37   10.20
   4   3   2  273.47   10.50
   4  -3  -2  298.87   10.60
  -4   3  -2  276.47   10.20
  -4   3  -2  232.98   10.30
  -5  -3  -2    2.50    0.40
  -5  -3  -2    4.60    0.70
  -5   3   2    2.90    0.60
   5   3  -2    3.10    0.80
   5  -3   2    1.80    0.60
  -5   3   2    2.70    0.50
  -5   3   2    1.90    0.40
  -5   3  -2    2.10    0.50
   5   3   2    5.20    0.80
   5   3   2    2.50    0.80
  -5   3  -2    1.40    0.30
  -5  -3   2    1.50    0.50
   5   3   2    1.80    0.40
  -5   3  -2    1.60    0.50
  -6   3   2    9.50    1.00
  -6   3   2    9.00    0.70
   6  -3   2    8.70    1.30
  -6  -3  -2    8.50    1.00
  -6   3   2    9.60    1.00
   6   3  -2   10.10    1.40
   6   3   2    8.90    1.50
  -6  -3   2    9.50    1.10
   6   3   2    9.80    1.20
  -6   3  -2    9.80    0.80
  -6   3  -2    8.20    1.00
  -6   3  -2   10.30    1.00
   7  -3   2   10.40    0.90
   7   3  -2    8.50    1.00
   7   3  -2    9.50    1.00
   7  -3   2    9.40    1.00
   7  -3   2    9.60    1.00
   7  -3  -2   10.70    1.00
   7  -3  -2   11.50    1.00
   7   3   2    9.90    1.00
   8  -3   2   50.19    2.30
   8  -3   2   50.09    2.30
   8   3  -2   48.70    2.40
   8   3  -2   45.50    2.20
   8  -3   2   51.39    2.30
   8  -3  -2   53.89    2.30
   8   3   2   49.00    2.30
   8  -3  -2   49.99    2.30
   9   3  -2   27.10    1.30
   9  -3   2   26.80    1.20
  -9   3   2   23.50    1.20
   9  -3   2   25.60    1.20
   9  -3   2   25.50    1.30
  -9   3  -2   23.20    1.20
   9   3   2   25.70    1.30
   9  -3  -2   25.40    1.30
   0  -4   2   27.40    1.90
   0   4   2   30.90    1.20
   0   4  -2   28.40    1.20
   0  -4  -2   27.40    1.80
   0   4   2   32.50    1.30
   1  -4   2  338.17   13.90
  -1  -4  -2  337.07   13.00
  -1   4   2  327.77   12.60
  -1   4   2  341.87   12.70
  -1   4  -2  317.77   12.70
   1   4   2  356.86   12.70
  -1   4  -2  341.07   12.60
  -1  -4   2  337.27   13.10
   1  -4  -2  325.87   13.70
   1   4   2  345.87   12.80
   2  -4   2   36.70    2.80
  -2   4   2   38.90    1.50
  -2   4   2   36.60    1.60
   2   4   2   36.40    1.70
   2   4   2   34.70    1.70
   2   4   2   39.40    1.60
  -2   4  -2   36.00    1.60
   2  -4  -2   35.80    2.60
  -2   4  -2   37.40    1.50
  -3   4   2  248.88    9.10
  -3   4   2  237.98    9.20
  -3   4   2  248.28    9.20
  -3   4  -2  238.38    9.20
   3   4   2  236.68    9.40
  -3   4  -2  249.38    9.10
   3   4   2  233.38    9.30
   3   4   2  234.48    9.10
   3   4   2  226.08    9.40
  -4   4   2   17.00    0.90
   4   4  -2   15.80    1.20
  -4   4   2   16.90    1.00
  -4   4   2   15.60    1.00
  -4   4  -2   18.60    0.90
  -4   4  -2   16.90    1.00
   4   4   2   18.00    1.20
   4   4   2   18.30    1.40
   4   4   2   15.70    1.00
  -5  -4  -2  125.19    4.90
   5   4  -2  118.09    5.20
  -5   4   2  117.29    4.60
  -5   4   2  114.39    4.80
  -5   4   2  107.59    4.80
   5   4   2  118.09    5.10
  -5   4  -2  117.49    4.80
  -5  -4   2  109.29    4.90
   5   4   2  124.69    5.40
  -5   4  -2  117.39    4.70
   6   4  -2   26.20    2.10
  -6   4   2   23.40    1.30
  -6   4   2   25.20    1.50
  -6  -4   2   23.60    1.70
  -6   4  -2   23.90    1.50
  -6   4  -2   24.50    1.30
   6   4   2   26.40    2.10
   7  -4   2   40.30    1.90
   7   4  -2   32.40    2.00
   7  -4   2   42.20    2.00
   7  -4  -2   41.90    2.00
   7  -4  -2   40.80    2.00
   7   4   2   40.30    2.00
   8   4  -2    5.10    0.80
   8  -4   2    7.10    0.80
   8  -4   2    6.00    0.70
   8   4   2    6.10    0.80
  -8   4  -2    6.60    0.80
   8  -4  -2    6.70    0.80
   8  -4  -2    5.30    0.80
   9  -4   2    8.00    0.60
  -9   4   2    6.60    0.60
   9  -4   2    6.20    0.60
   9   4  -2    7.10    0.60
   9  -4  -2    7.50    0.60
   9   4   2    6.70    0.60
  -9   4  -2    6.70    0.60
   9  -4  -2    6.70    0.60
   0   5   2   43.90    1.80
   0   5   2   42.70    1.70
   0   5  -2   46.40    2.20
   0  -5  -2   39.70    2.50
   0   5  -2   43.30    1.70
   0  -5   2   38.30    2.50
   1   5  -2  230.18    9.50
  -1   5   2  252.57    9.20
  -1   5   2  243.58    9.20
   1  -5   2  229.48   10.50
   1   5  -2  240.68    9.20
   1   5   2  255.97    9.20
   1  -5  -2  230.98   10.40
  -1   5  -2  233.38    9.20
   1   5   2  259.27    9.60
   1   5   2  247.78    9.30
  -2   5   2  332.97   12.10
   2   5  -2  303.07   12.40
  -2   5   2  335.97   12.00
  -2   5  -2  315.57   12.30
   2   5   2  278.27   12.20
   2   5   2  302.27   12.40
  -2   5  -2  334.07   12.10
  -2   5  -2  331.27   12.00
   2   5   2  329.57   12.10
  -3   5   2  434.96   15.70
  -3   5   2  423.26   15.80
   3   5  -2  396.46   16.10
   3   5   2  415.86   16.10
   3   5   2  417.46   15.80
  -3   5  -2  432.36   15.70
  -3   5  -2  421.66   15.80
   3   5   2  397.16   16.00
  -4   5   2    2.50    0.40
  -4   5   2    2.60    0.50
   4   5   2    2.90    0.60
   4   5   2    2.40    0.50
  -4   5  -2    2.50    0.50
  -4   5  -2    2.10    0.40
  -5   5   2  161.58    6.40
  -5   5   2  162.98    6.50
  -5   5  -2  162.98    6.40
  -5   5  -2  162.88    6.50
  -6   5   2   35.40    1.90
   6  -5   2   39.00    1.90
   6  -5   2   37.20    1.80
  -6   5   2   34.20    1.70
   6  -5   2   34.50    1.80
  -6   5  -2   34.80    1.80
   6  -5  -2   36.40    1.90
  -6   5  -2   34.60    1.90
   6  -5  -2   40.70    1.90
   7  -5   2  229.58    9.20
   7  -5   2  246.28    9.20
   7   5  -2  217.68    9.30
   7  -5  -2  236.18    9.20
   7  -5  -2  246.08    9.20
  -7   5  -2  242.68    9.20
   8   5  -2    1.60    0.40
   8  -5   2    1.90    0.40
   8  -5   2    2.10    0.40
  -8   5   2    1.70    0.40
   8  -5  -2    2.40    0.50
  -8   5  -2    2.30    0.50
   8  -5  -2    2.70    0.50
   0   6   2  263.27    9.80
   0   6  -2  231.98   10.10
   0   6   2  274.17    9.70
   0   6  -2  271.07    9.70
   0   6   2  233.58   10.00
  -1   6   2  168.68    6.40
   1   6  -2  157.28    6.70
  -1   6   2  155.38    6.70
  -1   6   2  169.38    6.30
   1   6   2  160.48    6.70
   1   6   2  157.88    6.50
  -1   6  -2  186.58    6.30
  -1   6  -2  165.08    6.70
   1   6   2  156.68    6.30
  -2   6   2   45.80    1.90
   2   6  -2   39.50    2.30
  -2   6   2   47.10    2.00
  -2   6  -2   48.50    1.90
   2   6   2   45.60    2.00
   2   6   2   48.10    2.40
  -2   6  -2   44.30    2.30
  -3   6   2  177.18    6.80
   3   6  -2  174.48    7.20
  -3   6   2  173.98    6.90
  -3   6  -2  170.68    6.80
   3   6   2  177.68    6.80
   3   6   2  173.58    7.20
  -3   6  -2  175.68    6.80
  -4   6   2  108.99    4.50
  -4   6   2  112.49    4.60
  -4   6  -2  113.39    4.60
  -4   6  -2  115.59    4.50
  -5   6   2  137.79    5.50
  -5   6   2  135.19    5.60
  -5   6  -2  133.29    5.60
  -5   6  -2  140.49    5.50
   6  -6   2   68.49    3.00
   6  -6   2   70.59    3.00
   6  -6   2   68.69    3.00
  -6   6  -2   68.99    3.10
   6  -6  -2   71.19    3.00
   6  -6  -2   68.69    3.00
   7  -6   2   47.70    2.20
   7  -6   2   45.80    2.20
   7  -6   2   48.50    2.20
  -7   6   2   46.40    2.20
  -7   6  -2   47.70    2.30
   7  -6  -2   49.50    2.30
   7  -6  -2   49.40    2.20
  -8   6   2   11.40    0.80
   8  -6   2   12.00    0.90
   8  -6   2   11.60    0.90
   8  -6  -2   12.30    0.90
  -8   6  -2   12.00    0.90
   8  -6  -2   12.10    0.90
   0   7   2    3.30    0.70
   0   7  -2    3.00    0.40
   0   7   2    1.80    0.30
   0   7  -2    2.70    0.70
   1   7  -2  117.29    5.20
  -1   7   2  112.39    5.10
  -1   7   2  113.59    4.70
  -1   7   2  117.89    4.70
  -1   7  -2  119.39    5.20
  -1   7  -2  116.69    4.60
   1   7   2  122.09    5.20
   1   7   2  124.59    4.70
   2   7  -2   88.09    4.20
  -2   7   2   92.09    3.80
  -2   7   2   93.89    3.70
  -2   7  -2   88.49    4.10
   2   7   2   94.89    3.70
   2   7   2   82.69    4.10
  -2   7  -2   94.49    3.70
   3   7  -2   92.79    4.20
  -3   7   2   89.89    3.80
  -3   7   2   88.09    3.70
   3   7   2   93.49    4.20
  -3   7  -2   90.79    3.70
  -4   7   2   75.79    3.20
  -4   7   2   74.29    3.30
  -4   7  -2   77.19    3.20
   4   7   2   74.19    3.80
  -5   7   2   27.00    1.70
  -5   7   2   28.70    1.60
   5  -7   2   30.60    1.70
   5  -7   2   38.90    2.10
   5  -7   2   31.80    1.60
   5  -7  -2   32.10    1.70
  -5   7  -2   29.90    1.60
  -5   7  -2   36.10    1.80
  -6   7   2   57.49    2.60
   6  -7   2   55.29    2.60
   6  -7   2   56.59    2.50
   6  -7   2   58.09    2.60
  -6   7  -2   56.09    2.60
   6  -7  -2   56.49    2.60
   6  -7  -2   58.09    2.60
   7  -7   2   29.30    1.50
  -7   7   2   26.40    1.40
   7  -7   2   27.50    1.50
   7  -7   2   28.70    1.40
   7  -7  -2   29.20    1.50
   7  -7  -2   27.00    1.40
  -7   7  -2   28.80    1.50
  -8   7   2   11.40    0.70
   8  -7   2   12.10    0.80
   8  -7  -2   12.30    0.80
  -8   7  -2   11.20    0.80
   0   8   2  103.09    4.70
   0   8  -2  105.69    4.80
   0   8   2  103.79    4.20
  -1   8   2   78.19    3.80
   1   8  -2   80.49    3.90
  -1   8   2   76.59    3.30
  -1   8  -2   75.59    3.80
   1   8   2   83.09    3.90
   1   8   2   80.59    3.40
  -1   8  -2   85.79    3.30
  -2   8   2  106.29    4.20
   2   8  -2  108.29    4.90
   2   8   2  103.19    4.20
  -2   8  -2   99.49    4.70
   2   8   2   95.59    4.70
  -2   8  -2  106.09    4.20
   3   8  -2  189.78    7.60
  -3   8   2  171.88    6.90
   3   8   2  178.88    7.50
  -3   8  -2  166.28    6.90
  -4   8   2   81.39    3.40
  -4   8  -2   84.09    3.40
   4   8   2   78.19    4.00
   5  -8   2   41.10    1.90
   5  -8   2   40.10    1.90
  -5   8  -2   41.70    2.00
   5  -8  -2   40.40    2.00
   5  -8  -2   40.50    1.90
   6  -8   2   65.69    2.80
  -6   8   2   63.59    2.80
   6  -8   2   66.39    2.90
   6  -8  -2   64.69    2.80
  -6   8  -2   67.59    2.90
   6  -8  -2   68.79    2.90
   6  -8  -2   63.19    2.90
   7  -8   2   20.80    1.20
   7  -8   2   19.20    1.10
  -7   8   2   20.50    1.10
  -7   8  -2   20.00    1.10
   7  -8  -2   20.60    1.20
   0   9  -2    0.60    0.60
   0   9   2    0.30    0.30
   0   9   2   -0.40    0.50
  -1   9   2   15.90    1.50
  -1   9   2   15.40    1.00
   1   9  -2   16.10    1.50
   1   9   2   16.40    1.50
   1   9   2   16.40    1.10
  -1   9  -2   15.80    1.50
   2   9  -2   61.99    3.40
  -2   9   2   59.09    2.70
   2   9   2   67.59    3.40
  -2   9  -2   63.59    2.70
  -2   9  -2   59.99    3.30
   3   9  -2  294.97   12.30
  -3   9   2  298.17   11.70
  -3   9  -2  298.47   11.60
   3   9   2  318.87   12.40
  -4   9   2  138.89    5.70
   4  -9   2  142.79    5.50
   4  -9   2  135.99    5.50
   4   9   2  136.99    5.70
   4  -9  -2  141.29    5.50
   4  -9  -2  140.89    5.60
   4   9   2  140.59    6.20
   5  -9   2   21.70    1.20
   5  -9   2   21.90    1.30
  -5   9  -2   22.10    1.30
   5  -9  -2   21.00    1.20
   5  -9  -2   23.40    1.30
   6  -9   2    2.50    0.50
   6  -9   2    4.30    0.60
  -6   9  -2    3.10    0.50
   6  -9  -2    2.90    0.40
   6  -9  -2    2.90    0.50
   7  -9   2    9.90    0.70
   7  -9   2    9.30    0.70
   7  -9  -2    9.80    0.80
  -7   9  -2    8.80    0.60
   0  10   2   38.60    1.90
   0  10  -2   42.80    2.70
   0  10   2   36.50    2.50
  -1  10   2   62.39    2.80
   1  10  -2   64.69    3.50
  -1  10   2   58.89    3.30
   1  10   2   62.89    3.40
  -1  10  -2   58.59    3.30
  -2  10   2   11.10    1.10
  -2  10   2    9.80    0.90
   2  10  -2   10.90    1.00
   2 -10   2    9.60    0.80
   2  10  -2   11.00    1.50
  -2  10   2   10.50    0.90
   2  10   2   11.20    0.90
   2  10   2    9.90    1.10
   2  10   2   11.70    1.40
  -2  10  -2   10.60    1.00
   2 -10  -2   10.00    0.80
  -3  10   2   81.09    3.50
   3  10  -2   85.29    4.20
   3  10  -2   80.19    3.60
   3 -10   2   81.49    3.40
   3  10   2   79.79    4.10
   3 -10  -2   76.89    3.40
   3 -10  -2   83.89    3.40
  -3  10  -2   85.09    3.50
   3  10   2   83.99    3.60
   4  10  -2  149.59    6.00
   4 -10   2  149.19    5.90
   4 -10   2  144.29    5.90
  -4  10   2  151.48    6.00
   4 -10  -2  144.59    5.90
   4  10   2  150.38    6.10
   4 -10  -2  154.68    5.90
   5 -10   2   60.59    2.60
   5 -10   2   58.39    2.60
   5 -10  -2   62.09    2.60
   5 -10  -2   61.89    2.60
   6 -10   2    1.70    0.40
   6 -10   2    1.60    0.40
   6 -10  -2    2.10    0.40
  -6  10  -2    1.60    0.30
   6 -10  -2    2.00    0.30
   0  11  -2   18.60    1.30
   0  11  -2   18.70    1.80
   0  11   2   20.80    1.30
   0  11  -2   20.00    1.20
   0  11   2   20.50    1.20
   0  11   2   18.50    1.70
   1  11  -2   84.79    3.80
  -1  11   2   84.49    4.30
  -1  11   2   95.69    3.70
   1  11  -2   86.99    4.50
   1  11   2   83.09    3.60
   1  11   2   96.79    4.50
   1  11   2   89.19    3.90
  -1  11  -2   85.99    4.40
  -1  11  -2   88.99    3.70
  -2  11   2   87.79    3.70
   2  11  -2   91.09    4.50
   2  11  -2   87.49    3.80
   2 -11   2   93.59    3.60
   2 -11  -2   85.99    3.60
  -2  11  -2   93.39    3.80
   2  11   2   83.69    4.30
   2  11   2   86.49    3.80
   2  11   2   87.29    3.60
  -3  11   2   30.00    1.60
   3  11  -2   28.90    1.60
   3 -11   2   30.00    1.40
   3 -11  -2   30.20    1.40
   3  11   2   30.00    1.70
   3 -11  -2   26.90    1.40
  -3  11  -2   28.30    1.60
   4  11  -2    3.30    0.50
   4 -11   2    3.60    0.50
   4  11   2    3.20    0.60
   4 -11  -2    3.60    0.50
   4 -11  -2    3.10    0.40
   5 -11   2   18.60    1.00
   5 -11   2   20.30    1.10
   5 -11  -2   20.20    1.10
   5 -11  -2   20.10    1.10
   6 -11   2    3.20    0.40
   6 -11   2    2.90    0.40
   6 -11  -2    3.80    0.50
   6 -11  -2    3.10    0.40
   0  12  -2   81.39    3.50
   0 -12   2   84.09    3.40
   0  12  -2   84.29    3.60
   0  12   2   83.19    3.60
   0  12   2   87.69    3.50
   1 -12   2   18.90    1.00
  -1  12   2   20.30    1.20
   1  12  -2   21.00    1.30
   1  12   2   19.00    1.10
   1  12   2   22.00    1.40
  -1  12  -2   20.90    1.20
   2  12  -2    7.60    0.80
  -2  12   2    9.10    0.90
   2 -12   2    8.20    0.60
   2 -12  -2    9.30    0.70
   2  12   2    9.30    0.80
  -2  12  -2    9.40    0.80
   2  12   2    7.70    0.90
  -3  12   2   36.30    1.80
   3 -12   2   38.00    1.70
   3  12  -2   38.00    1.80
   3 -12  -2   36.30    1.70
   3 -12  -2   35.80    1.70
   3  12   2   36.10    1.80
   4  12  -2   12.80    0.90
   4 -12   2   14.00    0.80
   4  12   2   13.30    0.90
   4 -12  -2   13.60    0.80
   4 -12  -2   14.70    0.80
   5 -12   2   22.70    1.10
   5 -12  -2   23.50    1.10
   5 -12  -2   23.10    1.10
   0  13  -2   37.50    1.80
   0  13   2   36.90    1.70
   0  13   2   37.10    1.80
  -1  13   2   25.80    1.30
   1  13  -2   22.50    1.30
   1 -13   2   23.30    1.10
   1  13   2   26.00    1.40
   1 -13  -2   24.50    1.10
  -1  13  -2   24.00    1.30
   1  13   2   23.20    1.20
   2 -13   2   43.70    1.90
  -2  13   2   46.70    2.10
   2  13  -2   47.00    2.10
   2 -13  -2   45.60    1.90
   2  13   2   47.10    2.10
   3  13  -2    9.40    0.70
   3 -13   2   10.60    0.60
   3 -13  -2    9.80    0.60
   3  13   2    9.30    0.80
   0  14  -2    1.50    0.30
   0  14   2    1.90    0.30
   0  14   2    1.50    0.30
   0 -14  -2    1.90    0.30
  -1  14   2    7.80    0.60
  -1 -14  -2    7.70    0.50
   1  14  -2    7.10    0.60
   1 -14   2    7.60    0.50
   1  14   2    7.00    0.60
   1  14   2    7.20    0.50
   1 -14  -2    8.10    0.50
   1   0  -3 2120.89   74.89
  -1   0   3 1780.52   73.69
   2   0   3  269.57   10.10
  -2   0   3  248.98   10.20
  -2   0   3  277.77   10.80
  -2   0  -3  271.27   10.10
   2   0   3  263.47   10.20
   2   0  -3  273.37   10.60
   2   0  -3  293.07   10.30
   2   0   3  258.47   10.30
   3   0  -3  141.39    5.80
   3   0   3  140.49    5.90
  -3   0   3  148.29    5.50
  -3   0   3  130.09    5.70
  -3   0  -3  151.78    5.60
   3   0   3  149.09    5.60
  -3   0   3  152.78    5.60
   3   0   3  147.89    5.80
  -4   0   3  364.16   13.90
   4   0   3  370.46   14.10
  -4   0  -3  374.46   13.80
  -4   0  -3  384.56   14.00
   4   0   3  376.76   14.30
   4   0  -3  363.56   14.20
  -4   0   3  349.27   14.00
  -4   0   3  340.97   13.70
  -5   0  -3    2.60    0.50
  -5   0   3    2.50    0.50
  -5   0  -3    3.20    0.50
   5   0  -3    2.40    0.70
  -5   0   3    1.80    0.50
   5   0   3    3.00    0.70
   5   0   3    2.20    0.70
  -6   0   3    1.70    0.60
  -6   0   3    1.70    0.50
   6   0   3    1.50    0.80
   6   0  -3    1.60    0.70
  -6   0  -3    0.90    0.50
  -6   0  -3    1.30    0.40
   7   0   3    0.50    0.50
   7   0  -3   -0.20    0.50
   7   0   3   -0.20    0.40
   7   0   3    0.00    0.50
   7   0  -3    0.60    0.50
   8   0   3  161.38    6.20
   8   0  -3  147.69    6.10
   8   0  -3  152.98    6.20
   8   0   3  155.08    6.10
   8   0   3  147.29    6.00
   9   0   3   -0.20    0.30
   9   0  -3    0.10    0.30
   9   0   3   -0.10    0.30
   9   0   3    0.00    0.30
   9   0  -3    0.00    0.30
   0  -1  -3 1595.74   58.29
   0   1   3 1598.24   58.59
   0  -1   3 1379.36   57.79
  -1   1   3  287.77   11.50
   1   1  -3  297.17   11.20
  -1  -1   3  299.07   11.20
   1  -1  -3  281.37   11.40
   2  -1   3 1507.05   58.99
  -2   1   3 1539.75   59.19
  -2   1   3 1567.74   59.29
   2   1  -3 1721.63   60.99
   2   1  -3 1469.45   58.99
   2  -1   3 1602.94   58.89
  -2   1   3 1603.94   59.79
   2   1   3 1562.44   58.89
  -2  -1   3 1653.33   61.09
  -2  -1   3 1430.86   58.89
   2  -1  -3 1638.94   60.49
   2  -1  -3 1778.12   59.09
  -2   1  -3 1648.04   58.99
   2   1   3 1427.26   58.99
   2   1   3 1594.64   59.09
   3  -1   3  296.37   11.40
   3   1  -3  291.77   11.30
  -3   1   3  298.07   11.10
  -3   1   3  299.07   11.20
  -3   1   3  289.17   11.30
   3   1  -3  282.37   11.40
   3  -1   3  298.87   11.50
   3   1   3  299.97   11.20
  -3   1  -3  306.77   11.20
   3   1   3  289.97   11.50
   3   1   3  303.77   11.40
   3  -1  -3  311.27   11.50
  -3   1  -3  291.07   11.30
  -3  -1   3  289.07   11.10
  -3  -1   3  319.47   11.20
  -3  -1   3  273.37   11.30
  -4  -1  -3   23.40    1.10
  -4   1   3   21.80    1.00
   4  -1   3   21.50    1.40
   4   1  -3   22.30    1.50
  -4   1   3   21.40    1.20
   4  -1   3   22.70    1.40
  -4   1   3   22.70    1.20
   4   1   3   21.20    1.10
   4   1   3   22.30    1.40
  -4   1  -3   24.10    1.20
   4  -1  -3   23.50    1.50
  -4  -1   3   21.50    1.20
   4   1   3   20.20    1.50
  -4   1  -3   22.60    1.10
  -4  -1   3   22.90    1.20
  -5   1   3  190.38    7.60
   5   1  -3  204.88    8.10
   5  -1   3  202.78    8.20
  -5   1   3  189.08    7.40
  -5  -1  -3  195.48    7.50
  -5   1   3  184.18    7.70
  -5  -1  -3  198.18    7.70
  -5  -1   3  187.98    7.60
   5   1   3  190.48    7.90
   5  -1  -3  206.08    8.10
   5   1   3  196.68    8.20
  -5  -1   3  182.58    7.80
  -5   1  -3  193.48    7.70
  -5   1  -3  188.88    7.50
  -6   1   3   82.59    3.50
   6   1  -3   83.49    4.10
  -6   1   3   80.79    3.70
   6  -1   3   78.49    4.10
  -6  -1  -3   83.19    3.70
  -6  -1  -3   80.39    3.30
  -6  -1   3   80.09    3.50
  -6   1  -3   79.99    3.60
   6   1   3   77.89    4.20
  -6   1  -3   70.29    3.70
  -6   1  -3   80.89    3.30
  -6  -1   3   81.09    3.70
   7   1  -3   46.30    2.50
   7   1  -3   50.99    2.40
   7  -1   3   50.49    2.30
   7  -1   3   50.89    2.40
   7  -1   3   48.50    2.30
   7   1   3   49.90    2.30
   7  -1  -3   51.59    2.40
   7  -1  -3   48.60    2.50
   7   1   3   51.39    2.50
   8  -1   3   29.00    1.50
   8   1  -3   28.10    1.60
   8  -1   3   30.70    1.60
   8  -1   3   28.60    1.60
   8   1  -3   28.30    1.70
   8  -1  -3   29.20    1.60
   8   1   3   29.70    1.50
   8  -1  -3   29.10    1.70
   8   1   3   29.60    1.60
   9   1  -3    9.20    0.70
   9  -1   3   10.30    0.70
   9  -1   3    9.30    0.80
   9   1  -3    8.90    0.80
   9  -1   3    8.50    0.70
  -9   1  -3    8.10    0.70
   9  -1  -3   10.30    0.80
   9   1   3    8.90    0.80
   9  -1  -3    9.10    0.80
   0   2   3    3.90    0.60
   0  -2  -3    3.30    0.60
  -1  -2  -3 5151.58  187.78
  -1   2   3 5159.38  191.28
   1   2   3 5484.25  188.48
   1  -2  -3 4321.07  189.28
  -1  -2   3 4879.11  205.28
   2   2  -3 3042.70  107.09
   2  -2   3 3086.79  108.69
   2  -2   3 2843.72  105.69
  -2   2   3 2796.22  105.69
  -2   2   3 2723.53  105.69
  -2   2   3 2822.42  105.29
  -2   2   3 2749.92  106.09
   2  -2  -3 2868.21  107.89
   2   2   3 2412.56  105.49
   2   2   3 2846.42  105.19
  -2  -2   3 2992.70  106.79
   2   2   3 3006.10  105.59
  -2   2  -3 2751.22  105.49
  -2   2  -3 2976.80  105.49
  -2  -2   3 2471.25  105.69
   3   2  -3  775.82   33.20
   3  -2   3  922.11   33.30
  -3   2   3  866.91   33.10
  -3   2   3  867.81   33.00
  -3   2   3  907.11   33.10
   3  -2   3  860.31   33.30
   3   2  -3  880.21   33.10
  -3  -2   3  902.41   33.10
   3  -2  -3  958.70   33.40
   3   2   3  853.21   33.20
  -3   2  -3  903.61   33.10
   3   2   3  878.51   33.10
   3   2   3  903.01   33.40
  -3   2  -3  911.01   33.00
  -4   2   3  619.14   23.50
   4  -2   3  626.54   24.00
  -4   2   3  637.24   23.70
   4   2  -3  634.64   24.00
  -4  -2  -3  653.83   23.50
   4   2  -3  601.34   23.70
  -4   2   3  612.64   23.70
  -4   2  -3  635.54   23.70
  -4  -2   3  654.83   23.60
   4   2   3  642.44   23.90
   4  -2  -3  677.93   24.00
   4   2   3  654.63   23.60
  -4   2  -3  648.94   23.50
  -4  -2   3  576.24   23.70
   4   2   3  543.65   24.00
  -5   2   3  104.89    4.70
   5   2  -3  113.39    5.00
  -5   2   3  107.79    4.40
   5  -2   3  110.39    5.00
  -5  -2  -3  112.49    4.40
  -5   2   3  110.49    4.60
  -5  -2  -3  114.39    4.70
   5   2   3  119.09    5.00
   5  -2  -3  118.59    5.10
  -5  -2   3  110.29    4.80
  -5   2  -3  113.29    4.40
  -5   2  -3  110.59    4.60
   5   2   3  111.49    4.50
  -5  -2   3  106.29    4.60
   5   2   3  112.59    5.10
   6  -2   3   61.19    3.40
  -6   2   3   59.39    2.80
   6   2  -3   64.19    3.40
  -6   2   3   59.79    3.00
  -6  -2  -3   62.59    2.60
  -6  -2  -3   62.39    2.90
  -6   2  -3   62.09    2.90
  -6   2  -3   55.99    3.00
  -6   2  -3   59.19    2.60
  -6  -2   3   58.79    3.00
   6   2   3   62.19    3.50
   6   2   3   62.99    3.20
   7   2  -3   21.90    1.60
   7  -2   3   27.60    1.50
   7   2  -3   26.60    1.60
   7  -2   3   26.60    1.50
   7  -2   3   26.60    1.40
   7   2   3   25.10    1.40
   7  -2  -3   24.50    1.60
   7   2   3   24.80    1.60
   7  -2  -3   28.30    1.50
   8  -2   3   28.60    1.60
   8   2  -3   28.00    1.50
   8   2  -3   27.20    1.70
   8  -2   3   26.70    1.50
   8  -2   3   31.90    1.60
   8   2   3   28.30    1.60
   8  -2  -3   31.00    1.60
   8  -2  -3   28.10    1.60
   9   2  -3   22.10    1.10
   9  -2   3   22.90    1.10
   9   2  -3   24.00    1.30
   9  -2   3   24.30    1.20
   9  -2   3   24.50    1.20
   9   2   3   22.10    1.20
   9  -2  -3   25.20    1.20
   9  -2  -3   21.90    1.20
  -9   2  -3   22.00    1.20
   0   3   3  326.37   12.10
   0   3   3  333.97   12.20
   0   3   3  309.27   12.80
   1  -3   3  406.56   15.60
  -1   3   3  371.06   15.50
  -1   3   3  384.06   14.60
  -1   3   3  383.56   14.60
  -1  -3  -3  406.16   14.80
   1  -3  -3  371.26   15.40
  -1   3  -3  376.66   14.60
  -1  -3   3  409.86   14.90
   1   3   3  390.26   14.70
   1   3   3  396.46   14.60
  -2   3   3  442.96   16.10
  -2   3   3  443.16   16.00
   2   3  -3  363.96   16.10
  -2   3   3  447.06   16.10
   2  -3   3  459.25   17.50
  -2   3  -3  439.76   16.00
  -2   3  -3  440.56   16.00
  -2  -3   3  376.36   16.00
   2  -3  -3  428.76   17.20
   2   3   3  362.56   16.20
   2   3   3  459.65   16.20
   2   3   3  463.65   16.10
  -3   3   3  112.39    4.30
  -3   3   3  106.79    4.30
   3  -3   3  106.59    4.50
   3   3  -3  103.89    4.40
  -3   3   3  112.59    4.20
   3   3   3  111.69    4.50
  -3   3  -3  110.39    4.20
  -3  -3   3  103.59    4.30
   3   3   3   92.79    4.50
  -3   3  -3  110.29    4.30
   3   3   3  116.19    4.30
   4   3  -3   72.29    3.50
   4  -3   3   76.19    3.50
  -4   3   3   78.39    3.10
  -4   3   3   81.39    3.30
  -4   3   3   83.29    3.40
   4   3   3   81.29    3.70
  -4  -3   3   72.09    3.30
   4   3   3   77.39    3.50
   4   3   3   80.59    3.20
  -4   3  -3   79.19    3.30
  -4   3  -3   82.09    3.20
  -5  -3  -3  142.09    5.70
   5   3  -3  144.09    6.00
   5  -3   3  138.09    6.00
  -5  -3  -3  138.89    5.40
  -5   3   3  134.69    5.60
  -5   3   3  135.99    5.40
  -5   3   3  134.59    5.50
  -5  -3   3  126.99    5.70
  -5   3  -3  125.39    5.60
   5   3   3  139.19    5.50
  -5   3  -3  137.69    5.40
  -5   3  -3  142.79    5.60
   5   3   3  142.19    5.90
   5   3   3  136.29    6.10
  -6  -3  -3   86.49    3.80
  -6   3   3   85.39    3.70
   6  -3   3   82.49    4.20
  -6   3   3   81.39    3.50
   6   3  -3   86.99    4.30
  -6   3   3   87.89    3.80
  -6  -3   3   82.09    3.90
  -6   3  -3   74.69    3.80
  -6   3  -3   86.99    3.50
   6   3   3   83.99    4.10
   6   3   3   90.39    4.40
  -6   3  -3   84.09    3.70
   7  -3   3   15.70    1.10
   7   3  -3   14.20    1.10
   7  -3   3   14.70    1.20
   7  -3   3   14.90    1.10
   7   3  -3   15.50    1.20
   7  -3  -3   15.90    1.10
   7  -3  -3   16.20    1.20
   7   3   3   14.40    1.20
   8  -3   3   56.29    2.40
   8   3  -3   48.40    2.40
   8  -3   3   49.00    2.30
   8  -3   3   51.49    2.30
   8   3  -3   47.30    2.30
   8  -3  -3   54.49    2.30
   8  -3  -3   51.49    2.30
   8   3   3   49.80    2.30
   9  -3   3    7.50    0.60
   9   3  -3    6.20    0.60
   9  -3   3    6.80    0.60
   9   3  -3    7.50    0.70
   9  -3   3    7.60    0.70
   9   3   3    7.00    0.60
   9  -3  -3    8.50    0.70
  -9   3  -3    8.10    0.60
   0   4   3   32.60    1.40
   0  -4  -3   31.90    2.00
   0  -4   3   33.60    2.10
   0   4  -3   31.40    1.30
   0   4   3   33.90    1.40
   1  -4   3 1023.90   39.50
  -1   4   3 1070.79   38.30
  -1   4   3 1040.50   38.20
  -1  -4  -3 1049.40   38.60
  -1  -4   3  996.60   38.80
  -1  -4   3 1082.39   38.60
   1   4   3 1045.80   38.30
   1   4   3  930.21   38.20
   1  -4  -3  988.10   39.30
  -1   4  -3 1023.70   38.20
  -2   4   3 1453.65   51.19
  -2   4   3 1403.66   51.09
  -2   4   3 1392.76   51.19
   2  -4   3 1332.97   52.79
   2   4   3 1298.57   51.29
   2  -4  -3 1336.87   52.59
  -2   4  -3 1369.96   51.19
  -2   4  -3 1343.37   51.09
   2   4   3 1388.96   51.39
   2   4   3 1407.06   51.19
  -3   4   3   70.39    2.90
  -3   4   3   67.89    2.90
  -3   4   3   66.29    2.80
  -3   4  -3   71.29    2.80
   3   4   3   67.79    3.20
   3   4   3   70.19    3.10
  -3   4  -3   69.99    2.90
   3   4   3   71.09    3.10
   3   4   3   70.49    2.90
  -4   4   3  232.88    8.70
  -4   4   3  221.68    8.50
  -4   4   3  226.88    8.60
   4   4  -3  228.48    9.30
  -4  -4   3  201.08    8.70
   4   4   3  184.78    8.90
   4   4   3  235.68    8.60
  -4   4  -3  225.48    8.50
   4   4   3  234.28    8.90
  -4   4  -3  224.98    8.60
  -5  -4  -3    0.80    0.30
  -5   4   3    0.80    0.40
  -5   4   3    0.70    0.30
  -5   4   3    0.90    0.40
   5   4  -3    1.60    0.70
   5   4   3    1.10    0.40
  -5   4  -3    0.50    0.30
   5   4   3   -0.50    0.60
  -5   4  -3    0.80    0.40
   5   4   3    0.60    0.60
  -5  -4   3    1.10    0.40
  -6  -4  -3   56.69    2.90
  -6   4   3   59.19    2.80
  -6   4   3   59.79    2.60
   6   4   3   63.79    3.20
   6   4   3   58.59    3.40
  -6   4  -3   56.59    2.60
  -6   4  -3   59.79    2.80
   7  -4   3   17.20    1.20
   7   4  -3   16.50    1.30
   7   4  -3   16.80    1.20
   7  -4   3   18.80    1.20
   7  -4  -3   19.90    1.30
   7  -4  -3   19.00    1.20
   7   4   3   17.40    1.20
   8  -4   3   23.60    1.30
   8  -4   3   24.00    1.30
   8   4  -3   22.40    1.40
   8   4  -3   20.60    1.30
   8  -4  -3   24.70    1.40
   8   4   3   25.40    1.30
  -8   4  -3   23.10    1.30
   8  -4  -3   24.90    1.30
   9  -4   3    1.20    0.30
   9  -4   3    1.70    0.30
  -9   4   3    0.70    0.30
   9   4  -3    1.50    0.30
   9   4   3    1.40    0.30
   9  -4  -3    0.90    0.30
  -9   4  -3    1.30    0.30
   0   5  -3   29.00    1.80
   0   5   3   35.40    1.50
   0   5  -3   37.20    1.50
   0   5   3   38.10    1.60
   1   5  -3  730.33   27.60
   1  -5   3  701.53   28.80
  -1   5   3  741.53   27.30
  -1   5   3  783.72   27.40
   1   5   3  700.03   27.60
  -1   5  -3  723.73   27.60
   1   5   3  711.23   27.40
  -1   5  -3  710.63   27.20
   1   5   3  772.12   27.30
   1  -5  -3  723.63   28.60
  -2   5   3  246.88    9.30
   2   5  -3  244.58    9.60
  -2   5   3  246.08    9.20
   2   5   3  235.38    9.60
  -2   5  -3  232.08    9.50
   2   5   3  247.48    9.50
  -2   5  -3  243.68    9.20
   2   5   3  249.28    9.30
  -3   5   3   17.30    1.00
  -3   5   3   16.20    0.80
   3   5   3   14.80    1.10
  -3   5  -3   16.70    0.80
   3   5   3   17.00    1.20
  -3   5  -3   14.90    0.90
   3   5   3   16.90    1.00
  -4   5   3   61.19    2.50
  -4   5   3   61.39    2.70
   4   5   3   57.59    2.90
  -4   5  -3   58.89    2.50
   4   5   3   60.49    2.60
  -4   5  -3   62.09    2.70
  -5   5   3   27.80    1.50
  -5   5   3   28.80    1.40
   5   5   3   25.70    2.30
  -5   5  -3   28.80    1.60
  -5   5  -3   27.70    1.40
  -6   5   3    1.70    0.50
  -6   5   3    3.10    0.50
   6  -5   3    4.80    0.70
   6  -5   3    3.40    0.60
   6  -5   3    3.60    0.60
   6  -5  -3    4.60    0.60
  -6   5  -3    6.70    0.80
   6  -5  -3    5.10    0.70
  -6   5  -3    3.90    0.60
   7   5  -3   44.60    2.30
   7  -5   3   48.20    2.20
   7  -5   3   49.50    2.30
   7  -5   3   45.00    2.30
   7  -5  -3   52.99    2.30
  -7   5  -3   52.39    2.30
   7  -5  -3   49.40    2.30
  -8   5   3   11.90    0.90
   8  -5   3   12.60    0.90
   8  -5   3   13.00    0.90
   8   5  -3   12.90    1.00
   8  -5  -3   12.60    0.90
   8  -5  -3   11.00    0.90
  -8   5  -3   12.50    0.90
   0   6   3 1671.13   63.79
   0   6   3 1719.83   63.39
   0   6  -3 1668.43   63.79
   0   6  -3 1755.32   63.39
   0   6   3 1694.93   63.49
   1   6  -3   66.29    3.20
  -1   6   3   68.79    2.70
  -1   6   3   66.29    3.10
  -1   6   3   70.19    2.80
   1   6   3   70.19    2.90
  -1   6  -3   67.99    3.10
   1   6   3   62.69    2.80
  -1   6  -3   70.59    2.70
   1   6   3   62.79    3.10
  -2   6   3  303.87   11.30
  -2   6   3  300.67   11.20
   2   6  -3  282.47   11.60
   2   6   3  290.47   11.60
  -2   6  -3  293.27   11.60
  -2   6  -3  300.67   11.20
   2   6   3  290.77   11.40
   2   6   3  297.37   11.30
   3   6  -3   65.19    3.00
  -3   6   3   60.89    2.70
  -3   6   3   59.89    2.60
   3   6   3   57.59    3.00
   3   6   3   62.39    2.60
  -3   6  -3   61.79    2.60
  -4   6   3  381.56   14.80
  -4   6   3  394.46   14.70
   4   6   3  398.66   14.90
   4   6   3  368.66   15.10
  -4   6  -3  386.56   14.70
  -5   6   3  162.98    6.40
  -5   6   3  161.58    6.60
  -5   6  -3  156.38    6.50
  -5   6  -3  167.38    6.40
   6  -6   3   77.29    3.20
   6  -6   3   74.19    3.20
   6  -6   3   76.09    3.20
   6  -6  -3   71.99    3.20
  -6   6  -3   77.09    3.30
   6  -6  -3   74.59    3.20
  -7   6   3   73.59    3.20
   7  -6   3   71.39    3.10
   7  -6   3   73.49    3.10
   7  -6   3   68.09    3.10
   7  -6  -3   76.69    3.20
  -7   6  -3   74.49    3.20
   7  -6  -3   76.09    3.20
  -8   6   3    4.30    0.60
   8  -6   3    5.40    0.70
   8  -6   3    6.00    0.70
  -8   6  -3    4.80    0.60
   8  -6  -3    5.10    0.70
   8  -6  -3    4.20    0.60
   0   7   3 1400.16   48.70
   0   7  -3 1227.58   49.10
   0   7   3 1355.56   48.80
   0   7   3 1225.08   49.10
  -1   7   3  216.08    8.20
  -1   7   3  198.88    8.60
  -1   7   3  220.68    8.30
   1   7  -3  208.88    8.70
  -1   7  -3  224.48    8.20
   1   7   3  210.88    8.70
   1   7   3  221.58    8.30
  -1   7  -3  205.38    8.70
   2   7  -3  247.08    9.60
  -2   7   3  231.48    9.00
  -2   7   3  225.48    9.10
  -2   7  -3  215.58    9.40
   2   7   3  243.58    9.50
  -2   7  -3  233.38    8.90
   2   7   3  236.88    9.00
   3   7  -3  278.47   11.00
  -3   7   3  278.57   10.40
   3   7   3  246.48   10.90
   3   7   3  276.37   10.50
  -3   7  -3  278.97   10.40
  -4   7   3  166.08    6.60
  -4   7   3  166.18    6.80
  -4   7  -3  173.98    6.70
   4   7   3  169.38    7.20
  -5   7   3   53.09    2.60
   5  -7   3   52.49    2.40
   5  -7   3   54.09    2.40
  -5   7   3   51.79    2.40
   5  -7   3   56.49    2.50
  -5   7  -3   54.39    2.50
  -5   7  -3   55.29    2.50
   5  -7  -3   52.79    2.40
  -6   7   3   58.49    2.60
   6  -7   3   57.59    2.50
   6  -7   3   58.39    2.60
   6  -7   3   54.89    2.50
   6  -7  -3   56.89    2.50
   6  -7  -3   55.09    2.60
  -6   7  -3   55.59    2.60
   7  -7   3   17.80    1.10
   7  -7   3   14.80    1.00
  -7   7   3   16.20    1.00
   7  -7   3   16.70    1.10
   7  -7  -3   15.20    1.10
  -7   7  -3   16.70    1.10
   7  -7  -3   15.70    1.00
  -8   7   3    2.80    0.40
   8  -7   3    4.00    0.50
   8  -7  -3    2.00    0.40
  -8   7  -3    2.00    0.40
   0   8  -3   31.80    2.10
   0   8   3   31.40    1.60
   0   8   3   34.40    2.00
  -1   8   3   69.49    2.90
  -1   8   3   68.29    3.40
   1   8  -3   68.59    3.50
   1   8   3   72.29    3.50
  -1   8  -3   67.59    3.50
  -1   8  -3   68.79    2.90
   1   8   3   69.89    3.00
  -2   8   3  121.09    6.10
  -2   8   3  144.19    5.50
   2   8  -3  143.99    6.20
  -2   8  -3  141.39    5.50
   2   8   3  146.79    5.60
   2   8   3  136.89    6.10
  -2   8  -3  132.69    6.00
  -3   8   3   23.10    1.40
  -3   8   3   26.60    1.30
   3   8  -3   23.90    1.80
   3   8   3   22.80    1.80
  -3   8  -3   23.30    1.30
  -4   8   3   38.10    2.00
  -4   8   3   41.00    1.90
  -4   8  -3   40.10    1.90
   4   8   3   38.00    2.40
   5  -8   3   95.69    4.10
   5  -8   3  103.29    4.10
   5  -8  -3  100.49    4.10
   5  -8  -3   97.29    4.00
  -5   8  -3   99.29    4.10
   6  -8   3   31.10    1.50
   6  -8   3   28.50    1.50
  -6   8  -3   30.30    1.60
   6  -8  -3   30.00    1.60
   7  -8   3    1.70    0.40
   7  -8   3    0.90    0.30
   7  -8  -3    1.30    0.40
  -7   8  -3    1.40    0.40
   0   9   3    1.70    0.70
   0   9   3    1.30    0.40
   0   9  -3    1.90    0.80
  -1   9   3    2.40    0.50
  -1   9   3    2.60    0.80
   1   9  -3    2.30    0.80
  -1   9  -3    2.40    0.90
   1   9   3    2.20    0.50
   1   9   3    2.00    0.80
  -2   9   3   35.60    1.80
   2   9  -3   41.40    2.50
  -2   9  -3   36.20    1.80
   2   9   3   33.90    2.30
  -2   9  -3   33.60    2.30
   3   9  -3   35.70    2.50
  -3   9   3   37.40    1.90
  -3   9  -3   39.70    1.90
   3   9   3   43.00    2.50
   4  -9   3  111.29    4.50
   4  -9   3  103.69    4.50
   4   9   3  116.89    4.80
   4  -9  -3  113.09    4.60
  -4   9  -3  114.39    4.50
   4   9   3  111.79    5.10
   5  -9   3   48.20    2.00
   5  -9   3   41.70    2.00
   5  -9  -3   42.90    2.10
   5  -9  -3   45.80    2.00
  -5   9  -3   42.50    2.00
   6  -9   3   10.60    0.80
   6  -9   3    7.50    0.80
  -6   9  -3    8.50    0.80
   6  -9  -3    8.40    0.90
   7  -9   3    7.60    0.60
   7  -9   3    7.60    0.60
  -7   9  -3    7.60    0.60
   7  -9  -3    7.00    0.70
   0  10   3    0.80    0.50
   0  10  -3   -0.50    0.70
   0  10   3    0.10    0.60
  -1  10   3   52.19    2.40
   1  10  -3   47.70    3.00
  -1  10   3   53.69    3.00
   1  10   3   49.40    2.90
  -1  10  -3   57.09    3.10
   2 -10   3   15.10    0.90
   2  10  -3   16.70    1.70
  -2  10   3   14.60    1.10
  -2  10   3   15.10    1.20
   2  10  -3   15.00    1.10
   2  10   3   14.60    1.00
  -2  10  -3   13.40    1.60
   2  10   3   13.90    1.60
  -2  10  -3   14.70    1.10
   2  10   3   13.20    1.20
   2 -10  -3   14.80    1.00
  -3  10   3  153.98    6.00
   3  10  -3  162.08    6.80
   3 -10   3  154.18    5.90
   3  10  -3  146.09    6.10
   3 -10  -3  149.49    5.90
  -3  10  -3  150.48    6.00
   3  10   3  145.69    6.10
   3  10   3  140.59    6.60
   3 -10  -3  146.89    5.90
   4 -10   3   36.70    1.70
   4  10  -3   39.80    1.90
  -4  10   3   38.00    1.90
   4 -10  -3   38.30    1.80
   4 -10  -3   36.80    1.80
   4  10   3   36.90    2.00
   5 -10   3    6.10    0.70
   5 -10   3    6.40    0.70
   5 -10  -3    5.10    0.70
  -5  10  -3    6.40    0.70
   5 -10  -3    6.20    0.70
   6 -10   3    8.90    0.70
   6 -10   3    7.90    0.70
  -6  10  -3    7.70    0.70
   6 -10  -3    7.70    0.80
   6 -10  -3    7.20    0.60
   0  11   3    0.70    0.40
   0  11   3    1.00    0.50
   0  11  -3    0.80    0.50
   0  11  -3    1.30    0.80
   0  11   3    1.40    0.70
  -1  11   3    4.00    0.60
   1 -11   3    2.90    0.40
  -1  11   3    4.00    1.00
   1  11  -3    2.90    0.60
   1  11  -3    4.60    1.10
   1  11   3    3.00    0.90
   1  11   3    3.20    0.70
   1  11   3    3.00    0.50
  -1  11  -3    2.90    1.00
  -1  11  -3    3.50    0.60
   2  11  -3  168.48    6.80
  -2  11   3  176.38    6.80
   2 -11   3  174.98    6.60
   2  11  -3  168.38    7.50
  -2  11   3  170.98    6.80
   2  11   3  169.78    6.90
   2 -11  -3  167.58    6.60
   2  11   3  163.88    6.70
   2  11   3  160.78    7.40
  -2  11  -3  179.68    6.80
   3 -11   3   12.40    0.90
   3  11  -3   13.20    1.00
  -3  11   3   13.30    1.00
   3 -11  -3   15.50    0.90
   3 -11  -3   13.70    0.90
   3  11   3   12.60    1.10
   4 -11   3   24.70    1.20
   4  11  -3   22.70    1.30
   4 -11  -3   21.70    1.20
   4 -11  -3   22.10    1.20
   4  11   3   23.50    1.40
   5 -11   3   23.50    1.20
   5 -11  -3   26.50    1.20
   5 -11  -3   24.80    1.30
   0  12   3  176.38    6.80
   0  12  -3  169.08    6.90
   0  12   3  175.78    6.90
  -1  12   3   19.20    1.20
   1 -12   3   18.50    1.00
   1  12  -3   20.60    1.30
   1  12   3   20.40    1.30
   1  12   3   18.10    1.10
  -1  12  -3   17.60    1.10
   2  12  -3   28.00    1.50
   2 -12   3   27.70    1.30
  -2  12   3   28.40    1.50
  -2  12  -3   27.00    1.40
   2  12   3   26.70    1.40
   2 -12  -3   26.70    1.30
   2  12   3   27.40    1.60
   2 -12  -3   26.20    1.30
  -3  12   3   19.70    1.20
   3 -12   3   19.20    1.00
   3  12  -3   21.10    1.20
   3 -12  -3   19.20    1.10
   3 -12  -3   18.60    1.00
   3  12   3   19.80    1.20
   4 -12   3   27.40    1.30
   4  12  -3   25.90    1.30
   4  12   3   27.20    1.40
   4 -12  -3   26.70    1.30
   4 -12  -3   27.40    1.30
   5 -12   3   13.90    0.70
   5 -12  -3   14.20    0.70
   5 -12  -3   13.80    0.80
   0  13   3   17.50    1.10
   0  13   3   16.50    1.00
   0  13  -3   16.20    1.00
  -1  13   3   12.10    0.80
   1 -13   3   10.80    0.70
   1  13  -3   12.60    0.90
   1  13   3   12.20    0.90
   1 -13  -3   11.60    0.70
  -1  13  -3   12.40    0.80
   1  13   3   11.30    0.80
   2 -13   3   12.80    0.70
  -2  13   3   13.50    0.90
   2  13  -3   13.70    0.90
   2  13   3   15.20    1.00
   2 -13  -3   13.90    0.80
   2  13   3   12.40    0.80
   3  13  -3    2.70    0.40
   3 -13   3    3.80    0.40
   3 -13  -3    3.60    0.40
   3  13   3    3.10    0.50
   0  14   3   30.20    1.40
   0  14  -3   30.20    1.40
   0  14   3   32.00    1.40
   0 -14  -3   31.60    1.30
  -1 -14  -3    2.20    0.30
  -1  14   3    2.50    0.40
   1  14  -3    2.30    0.40
   1  14   3    1.20    0.30
   1  14   3    1.90    0.30
   1 -14  -3    2.70    0.30
   0   0  -4 1359.26   52.09
   0   0   4 1329.87   65.09
   1   0   4  238.98    9.40
  -1   0   4  248.28    9.50
   1   0  -4  233.08    9.40
   2   0   4  292.97   11.20
  -2   0   4  283.27   11.30
  -2   0   4  312.07   12.00
   2   0   4  292.67   11.40
   2   0  -4  294.37   11.80
   2   0   4  295.17   11.30
   2   0  -4  321.47   11.40
   3   0   4   31.40    1.60
  -3   0   4   30.80    1.50
  -3   0   4   31.50    1.40
   3   0  -4   35.50    1.70
  -3   0   4   30.80    1.30
  -3   0  -4   30.60    1.30
   3   0   4   30.00    1.40
   3   0   4   31.10    1.70
  -4   0  -4   14.70    1.00
   4   0   4   14.70    1.20
  -4   0   4   16.10    1.00
   4   0  -4   15.20    1.20
  -4   0  -4   14.60    0.80
   4   0   4   14.30    1.10
  -4   0   4   15.20    0.90
   4   0   4   14.30    0.90
   5   0   4   23.40    1.60
   5   0   4   21.60    1.70
  -5   0  -4   22.80    1.40
  -5   0   4   21.40    1.40
  -5   0   4   22.10    1.20
   5   0  -4   22.70    1.60
  -5   0  -4   23.60    1.20
  -6   0  -4   16.30    1.30
  -6   0   4   16.20    1.30
  -6   0  -4   16.00    1.00
   6   0   4   16.50    1.70
  -6   0   4   14.90    1.10
   7   0   4    3.80    0.60
   7   0  -4    5.40    0.70
   7   0   4    4.20    0.60
   7   0  -4    2.70    0.70
   7   0   4    4.90    0.80
   8   0  -4    8.00    1.00
   8   0  -4    9.80    0.90
   8   0   4    9.60    0.90
   8   0   4   10.00    0.90
   8   0   4    8.90    0.80
   9   0   4    8.70    0.70
   9   0   4   10.30    0.80
   9   0  -4    9.50    0.80
   9   0  -4   11.20    0.90
   0  -1   4 1438.36   49.20
   0   1   4 1175.78   47.90
   0  -1  -4 1184.78   50.89
   1   1  -4  674.83   24.90
  -1   1   4  666.93   25.20
   1   1   4  647.34   24.80
   1  -1  -4  643.94   25.10
  -1  -1   4  657.73   24.90
   2  -1   4 1505.25   58.69
  -2   1   4 1591.34   59.49
   2   1  -4 1638.84   58.69
   2   1  -4 1561.44   70.59
   2  -1   4 1557.24   58.49
  -2   1   4 1573.94   58.79
  -2   1   4 1637.84   59.29
   2  -1   4 1567.74   58.59
  -2  -1   4 1410.46   58.59
   2   1   4 1528.05   58.69
   2   1   4 1553.54   58.79
   2  -1  -4 1603.14   59.29
   2   1   4 1567.84   58.49
  -2  -1   4 1683.13   60.29
  -2   1  -4 1620.54   58.59
  -3   1   4  131.49    5.40
  -3   1   4  134.19    5.30
   3  -1   4  138.59    5.50
   3  -1   4  134.39    5.60
  -3   1   4  134.49    5.20
   3   1  -4  144.09    5.60
   3  -1  -4  149.09    5.60
   3   1   4  142.69    5.70
  -3  -1   4  127.89    5.40
   3   1   4  133.19    5.30
  -3   1  -4  142.29    5.30
  -3   1  -4  134.89    5.40
  -3  -1   4  140.89    5.30
   3   1   4  136.89    5.50
  -4   1   4  339.87   12.90
   4  -1   4  336.57   13.40
  -4   1   4  337.47   13.10
   4  -1   4  346.87   13.30
   4   1  -4  352.06   13.40
  -4  -1  -4  341.07   12.90
  -4   1   4  343.67   13.00
  -4   1  -4  337.57   13.10
   4   1   4  339.97   13.00
  -4  -1   4  328.97   13.10
  -4   1  -4  351.26   12.90
   4  -1  -4  363.76   13.40
   4   1   4  328.47   13.30
   4   1   4  332.67   13.50
  -4  -1   4  350.16   13.00
  -5  -1  -4   55.79    2.30
   5  -1   4   53.09    2.70
  -5   1   4   54.89    2.60
   5  -1   4   57.19    3.00
  -5  -1  -4   56.59    2.60
   5   1  -4   55.39    2.90
  -5   1   4   54.29    2.40
  -5  -1   4   53.09    2.40
   5   1   4   52.09    2.90
   5   1   4   53.89    2.80
  -5   1  -4   53.29    2.30
  -5  -1   4   51.29    2.60
  -5   1  -4   51.49    2.50
   5  -1  -4   54.39    2.90
  -6  -1  -4  275.37   10.90
   6  -1   4  271.37   11.40
  -6   1   4  278.77   10.90
  -6   1   4  274.57   10.70
   6   1  -4  294.77   11.40
  -6  -1  -4  267.17   10.50
   6   1   4  284.07   11.20
  -6  -1   4  279.17   11.00
  -6   1  -4  277.57   10.60
  -6  -1   4  262.77   10.70
  -6   1  -4  263.17   10.80
   6   1   4  260.97   11.40
   7  -1   4   55.39    2.50
   7   1  -4   53.19    2.80
   7  -1   4   59.19    2.60
   7  -1   4   59.29    2.70
   7   1  -4   57.39    2.70
   7   1   4   57.89    2.70
   7  -1  -4   61.69    2.70
   7   1   4   58.09    2.60
   7  -1  -4   51.29    2.70
   8   1  -4    5.70    0.90
   8   1  -4    6.30    0.80
   8  -1   4    5.50    0.70
   8  -1   4    4.60    0.60
   8  -1   4    5.60    0.80
   8  -1  -4    5.60    0.90
   8   1   4    6.60    0.80
   8  -1  -4    6.20    0.80
   8   1   4    5.30    0.80
   9   1  -4   17.80    1.10
   9  -1   4   16.70    1.00
   9   1  -4   16.50    1.00
   9  -1   4   19.20    1.00
   9  -1   4   16.00    0.90
  -9   1  -4   16.20    0.90
   9   1   4   17.40    1.00
   9  -1  -4   16.50    1.00
   9   1   4   15.30    0.90
   9  -1  -4   18.70    1.00
   0  -2  -4  560.24   21.20
   0   2   4  553.14   21.40
  -1   2   4 1185.58   46.10
  -1   2   4 1130.69   46.60
  -1  -2  -4 1369.86   46.80
   1  -2  -4 1230.88   46.60
  -1  -2   4 1247.28   60.99
  -2   2   4 2173.78   78.79
   2   2  -4 2007.10   77.69
  -2   2   4 2016.60   77.59
  -2   2   4 2087.39   77.99
   2  -2   4 2079.39   77.69
  -2   2   4 2239.08   78.19
   2   2   4 2221.38   77.69
  -2  -2   4 1786.32   77.69
   2   2   4 2107.69   77.59
   2  -2  -4 2211.28   78.59
   2   2   4 2022.90   77.79
  -2   2  -4 2021.90   77.69
  -2  -2   4 2127.39   79.39
  -2   2  -4 2101.69   77.79
   3  -2   4  190.48    7.40
  -3   2   4  187.68    7.40
   3  -2   4  193.08    7.50
   3   2  -4  203.68    7.50
  -3   2   4  197.08    7.30
  -3   2   4  183.98    7.20
   3   2   4  172.58    7.60
   3   2   4  198.58    7.50
   3   2   4  183.98    7.30
  -3  -2   4  186.48    7.20
  -3   2  -4  195.28    7.20
  -3  -2   4  177.28    7.30
  -3   2  -4  197.18    7.30
  -4   2   4  261.57    9.70
  -4   2   4  263.07   10.00
  -4   2   4  263.07    9.90
   4   2  -4  272.77   10.20
  -4  -2  -4  267.47    9.80
   4  -2   4  247.68   10.20
   4   2   4  232.28   10.30
  -4   2  -4  255.07    9.90
  -4  -2   4  263.27    9.90
  -4   2  -4  264.17    9.80
   4   2   4  255.67    9.90
   4   2   4  260.57   10.20
  -4  -2   4  232.68    9.90
   5   2  -4  188.88    8.00
  -5  -2  -4  197.68    7.50
  -5   2   4  178.98    7.40
  -5   2   4  190.18    7.60
  -5  -2  -4  204.78    7.80
  -5   2   4  195.38    7.70
   5  -2   4  189.18    8.10
   5   2   4  192.58    7.60
   5   2   4  194.78    8.20
  -5   2  -4  197.18    7.50
  -5  -2   4  186.58    7.70
  -5   2  -4  190.88    7.70
   5   2   4  198.78    8.00
   6  -2   4    8.80    1.30
  -6  -2  -4    9.60    0.80
  -6   2   4    7.40    0.80
  -6   2   4    8.40    1.00
  -6  -2  -4    7.70    1.00
   6   2  -4    8.60    1.30
  -6  -2   4    8.00    1.00
   6   2   4    7.60    1.40
  -6   2  -4    6.80    0.90
  -6   2  -4    5.90    0.70
   6   2   4    6.10    1.20
  -6   2  -4    6.60    1.00
   7  -2   4  161.48    6.60
   7   2  -4  158.58    6.80
   7   2  -4  165.08    6.70
   7  -2   4  169.28    6.60
   7  -2   4  178.28    6.70
   7  -2  -4  170.68    6.70
   7  -2  -4  164.98    6.80
   7   2   4  168.08    6.70
   7   2   4  162.38    6.60
   8  -2   4   16.20    1.00
   8  -2   4   17.30    1.20
   8   2  -4   17.00    1.10
   8  -2   4   18.00    1.20
   8   2  -4   14.70    1.20
   8   2   4   17.20    1.10
   8   2   4   16.70    1.10
   8  -2  -4   17.60    1.20
   8  -2  -4   16.30    1.20
   9  -2   4    2.40    0.40
   9   2  -4    2.40    0.50
   9  -2   4    3.60    0.50
   9   2  -4    1.60    0.40
   9  -2   4    1.40    0.30
  -9   2  -4    2.20    0.40
   9   2   4    2.10    0.40
   9  -2  -4    2.00    0.40
   9  -2  -4    2.20    0.40
   0  -3  -4  375.46   14.60
   0   3   4  364.16   14.00
   0   3   4  384.86   14.10
  -1   3   4 1074.99   39.00
  -1  -3  -4 1092.09   51.09
  -1   3   4 1060.19   39.10
  -1   3   4 1045.50   40.20
   1  -3  -4 1069.79   40.00
  -1   3  -4 1015.50   39.00
   1   3   4 1006.50   39.30
   1   3   4 1052.09   39.20
   1   3   4 1070.09   39.10
  -1  -3   4 1011.50   39.40
  -2   3   4  531.95   19.60
  -2   3   4  518.85   19.70
   2   3  -4  532.05   19.80
  -2   3   4  531.35   19.70
   2  -3   4  533.05   21.10
  -2   3  -4  513.55   19.70
  -2  -3   4  482.65   19.70
   2  -3  -4  512.85   20.80
   2   3   4  554.34   19.70
  -2   3  -4  527.25   19.60
   2   3   4  527.25   19.90
  -2  -3   4  540.75   19.90
   3  -3   4 1268.47   49.00
  -3   3   4 1363.56   48.90
  -3   3   4 1374.36   48.70
   3   3  -4 1150.78   48.90
  -3   3   4 1346.37   48.80
  -3   3  -4 1323.67   48.80
   3   3   4 1296.07   49.00
   3   3   4 1263.97   49.00
  -3  -3   4 1296.77   48.80
   3   3   4 1396.66   48.80
  -3   3  -4 1333.37   48.70
   3   3   4 1275.87   49.10
  -4   3   4  216.58    8.10
  -4   3   4  213.38    8.40
  -4   3   4  210.08    8.30
   4  -3   4  208.18    8.60
   4   3  -4  218.18    8.60
  -4   3  -4  210.58    8.30
  -4  -3   4  207.68    8.40
   4   3   4  214.68    8.30
   4   3   4  217.08    8.80
   4   3   4  216.78    8.60
  -4   3  -4  218.28    8.20
   5  -3   4   12.90    1.30
  -5   3   4   12.40    1.00
  -5  -3  -4   12.60    0.80
  -5   3   4   12.70    0.90
  -5   3   4   12.50    0.70
   5   3  -4   12.50    1.30
   5   3   4   11.30    1.40
   5   3   4   11.20    1.20
  -5   3  -4   13.60    0.80
  -5  -3   4   12.50    1.00
   5   3   4   11.80    0.90
  -5   3  -4   12.50    1.00
  -6   3   4  128.99    5.30
  -6  -3  -4  126.69    5.10
  -6   3   4  133.19    5.50
  -6  -3  -4  125.29    5.50
  -6  -3   4  125.39    5.50
  -6   3  -4  126.59    5.20
  -6   3  -4  127.79    5.40
   6   3   4  134.79    5.80
   6   3   4  129.29    6.10
   7  -3   4   40.10    2.00
   7  -3   4   42.10    2.00
   7   3  -4   38.80    2.10
   7   3  -4   40.20    2.20
   7  -3   4   44.10    2.10
   7  -3   4   43.50    2.10
   7  -3  -4   42.10    2.10
   7   3   4   41.40    2.10
   7   3   4   41.90    2.00
   7  -3  -4   45.10    2.10
   8  -3   4   56.99    2.40
   8  -3   4   49.20    2.30
   8  -3   4   50.39    2.30
   8   3  -4   45.30    2.30
   8   3  -4   48.20    2.40
   8  -3  -4   54.59    2.30
   8   3   4   49.80    2.30
  -8   3  -4   50.69    2.30
   9   3  -4   28.00    1.40
   9   3  -4   26.90    1.30
   9  -3   4   28.10    1.30
   9  -3   4   27.80    1.30
   9  -3   4   29.60    1.30
  -9   3  -4   27.10    1.30
   9   3   4   26.50    1.30
   9  -3  -4   27.80    1.30
   0  -4   4    4.90    0.80
   0   4   4    4.60    0.40
   0  -4  -4    5.50    0.80
   0   4   4    4.80    0.40
  -1  -4  -4  705.03   26.00
  -1   4   4  704.93   25.60
   1  -4   4  678.53   26.90
  -1   4   4  730.13   25.60
  -1   4   4  728.63   25.60
   1   4   4  623.74   25.70
  -1   4  -4  663.93   25.50
  -1  -4   4  669.33   26.20
   1  -4  -4  675.63   26.60
   1   4   4  681.33   25.70
   1   4   4  665.13   25.60
  -2   4   4  122.09    4.70
  -2   4   4  121.49    4.80
  -2   4   4  121.39    4.80
  -2  -4   4  114.69    4.80
   2   4   4  126.79    5.00
  -2  -4   4  118.39    4.80
   2   4   4  122.79    4.80
   2   4   4  130.89    4.90
  -2   4  -4  121.69    4.70
   2   4   4  124.99    5.00
  -2   4  -4  120.89    4.70
  -3   4   4  476.45   17.80
  -3   4   4  471.55   17.70
  -3   4   4  477.55   17.80
  -3   4  -4  463.25   17.80
   3   4   4  466.25   18.20
   3   4   4  454.35   18.00
   3   4   4  456.65   18.10
  -3   4  -4  478.55   17.70
   3   4   4  505.25   17.80
  -4   4   4  134.89    5.40
  -4   4   4  132.79    5.20
  -4   4   4  136.49    5.40
  -4   4  -4  139.99    5.30
   4   4   4  142.69    5.70
  -4   4  -4  137.99    5.40
   4   4   4  137.29    5.40
   4   4   4  113.89    5.70
  -5   4   4   13.80    1.00
  -5   4   4   15.40    0.90
  -5   4   4   15.00    1.10
  -5  -4  -4   15.40    0.90
   5   4   4   16.30    1.00
  -5   4  -4   14.90    1.00
   5   4   4   14.80    1.50
  -5   4  -4   15.50    0.90
   5   4   4   15.50    1.40
  -6   4   4   36.80    2.20
  -6  -4  -4   41.40    2.20
  -6   4   4   42.80    2.10
  -6   4   4   40.90    1.90
   6   4   4   41.40    2.50
  -6   4  -4   41.10    2.10
  -6   4  -4   41.70    1.90
   6   4   4   41.10    2.80
   7   4  -4    2.40    0.60
   7   4  -4    2.30    0.70
   7  -4   4    1.70    0.50
   7  -4   4    1.00    0.50
   7  -4   4    2.80    0.50
   7  -4  -4    3.00    0.60
   7   4   4    1.90    0.50
   7  -4  -4    0.80    0.50
   8  -4   4   26.40    1.50
   8   4  -4   26.80    1.60
   8   4  -4   26.80    1.40
   8  -4   4   28.90    1.40
   8   4   4   28.10    1.40
   8  -4  -4   27.00    1.40
   8  -4  -4   30.10    1.50
  -8   4  -4   29.30    1.50
   9  -4   4    9.90    0.70
   9   4  -4   10.20    0.70
   9  -4   4   10.10    0.60
  -9   4   4    9.60    0.70
  -9   4  -4    8.80    0.60
   9   4   4    9.40    0.60
   9  -4  -4   10.60    0.70
   0   5   4  355.66   12.50
   0   5  -4  348.87   12.40
   0   5   4  308.47   12.70
   0   5  -4  293.77   12.70
   0   5   4  337.27   12.40
  -1   5   4  195.78    7.10
   1   5  -4  195.68    7.40
   1  -5   4  167.88    8.90
  -1   5   4  187.28    7.00
  -1   5  -4  180.28    7.30
  -1   5  -4  183.18    7.00
   1   5   4  187.88    7.00
   1   5   4  159.28    7.30
   1   5   4  187.78    7.20
  -2   5   4  183.08    7.00
  -2   5   4  178.38    6.90
   2   5  -4  168.68    7.30
  -2   5  -4  180.28    7.30
   2   5   4  178.68    7.20
   2   5   4  183.58    7.00
  -2   5  -4  184.88    6.90
   2   5   4  189.98    7.30
  -3   5   4   17.70    1.00
  -3   5   4   17.00    0.90
   3   5   4   16.80    1.20
   3   5   4   15.90    1.20
  -3   5  -4   16.20    0.90
   3   5   4   19.10    1.00
  -3   5  -4   19.00    0.90
  -4   5   4  186.88    7.50
  -4   5   4  191.88    7.40
  -4   5  -4  192.48    7.50
  -4   5  -4  197.88    7.40
   4   5   4  189.38    7.50
   4   5   4  188.68    7.90
   4   5   4  188.78    7.80
  -5  -5  -4  201.98    8.10
  -5   5   4  202.88    8.20
  -5   5   4  203.78    8.10
   5   5   4  208.28    8.20
  -5   5  -4  207.38    8.10
   5   5   4  214.28    8.70
   5   5   4  223.88    9.20
   6  -5   4   18.00    1.10
  -6   5   4   16.90    1.10
  -6   5   4   19.00    1.80
   6  -5   4   18.00    1.10
   6  -5   4   17.10    1.20
   6   5  -4   16.40    1.30
  -6   5  -4   16.50    1.20
  -6   5  -4   16.40    1.20
   6  -5  -4   18.00    1.20
  -6   5  -4   16.90    1.30
   6  -5  -4   18.60    1.20
   7   5  -4  167.08    6.80
   7  -5   4  169.18    6.70
   7   5  -4  154.28    6.80
   7  -5   4  171.28    6.80
   7  -5   4  178.18    6.80
   7  -5  -4  175.68    6.80
   7  -5  -4  175.58    6.80
  -7   5  -4  174.78    6.80
   8  -5   4    3.90    0.50
  -8   5   4    4.90    0.70
   8   5  -4    5.40    0.70
   8  -5   4    4.40    0.60
  -8   5  -4    4.70    0.70
   8  -5  -4    4.20    0.50
   8  -5  -4    5.10    0.70
   0   6   4  749.13   29.20
   0   6  -4  773.22   29.30
   0   6   4  777.72   29.00
   0   6   4  783.72   28.90
  -1   6   4  258.47    9.50
  -1   6   4  251.57    9.70
   1   6  -4  253.27    9.90
  -1   6   4  248.38    9.40
  -1   6  -4  213.68    9.70
   1   6   4  214.28    9.70
   1   6   4  257.67    9.60
  -1   6  -4  256.47    9.30
   1   6   4  259.87    9.40
  -2   6   4  122.29    4.80
  -2   6   4  119.19    4.70
   2   6  -4  126.49    5.30
   2   6   4  129.29    5.00
  -2   6  -4  111.89    5.10
   2   6   4  127.69    4.80
  -2   6  -4  119.09    4.70
   2   6   4  112.89    5.10
  -3   6   4   91.89    3.70
   3   6  -4   93.09    4.30
  -3   6   4   94.29    3.90
   3   6   4   95.59    4.10
  -3   6  -4   90.19    3.70
   3   6   4   92.99    3.80
   3   6   4   96.19    4.20
  -4   6   4   86.19    3.50
  -4   6   4   84.69    3.60
   4   6   4   83.49    3.60
  -4   6  -4   86.09    3.50
   4   6   4   85.89    4.00
  -5   6   4   22.20    1.20
  -5   6   4   23.30    1.40
  -5   6  -4   23.80    1.30
   6  -6   4   11.40    0.90
   6  -6   4    9.20    0.90
   6  -6   4   10.20    0.90
   6  -6  -4   10.60    0.90
  -6   6  -4    8.40    0.90
   6  -6  -4    9.50    1.00
  -7   6   4   12.00    1.00
   7  -6   4   15.60    1.00
   7  -6   4   14.80    1.10
   7  -6   4   15.40    1.00
   7  -6  -4   15.60    1.10
   7  -6  -4   13.40    1.00
  -7   6  -4   13.60    1.00
   8  -6   4   33.10    1.60
   8  -6   4   32.90    1.60
  -8   6   4   34.50    1.60
  -8   6  -4   34.20    1.60
   8  -6  -4   33.30    1.60
   8  -6  -4   35.80    1.60
   0   7   4   70.19    3.00
   0   7  -4   63.79    3.30
   0   7   4   66.89    2.80
   0   7   4   66.39    3.20
  -1   7   4  166.28    6.90
  -1   7   4  164.78    6.50
  -1   7   4  167.28    6.60
   1   7  -4  178.08    7.10
   1   7   4  168.68    6.70
   1   7   4  171.68    6.60
  -1   7  -4  157.18    6.40
   1   7   4  178.48    7.00
  -1   7  -4  155.18    7.00
  -2   7   4   66.59    2.90
  -2   7   4   66.89    2.80
   2   7  -4   63.09    3.30
   2   7   4   67.69    3.30
  -2   7  -4   65.49    2.70
  -2   7  -4   66.69    3.30
   2   7   4   65.19    2.80
  -3   7   4   30.90    1.60
  -3   7   4   29.60    1.50
   3   7  -4   29.10    2.00
   3   7   4   30.60    1.60
   3   7   4   27.90    1.90
  -3   7  -4   30.10    1.40
  -4   7   4  267.87   10.10
  -4   7   4  260.17   10.30
   4   7   4  257.57   10.60
  -4   7  -4  262.87   10.10
   5  -7   4  121.59    4.60
  -5   7   4  112.99    4.80
   5  -7   4  109.59    4.60
   5  -7   4  115.09    4.60
  -5   7   4  107.69    4.60
  -5   7  -4  118.09    4.70
   5  -7  -4  106.49    4.60
  -5   7  -4  112.29    4.60
   6  -7   4   34.30    1.80
   6  -7   4   36.70    1.70
   6  -7   4   33.50    1.70
   6  -7  -4   34.00    1.80
  -6   7  -4   32.80    1.70
  -7   7   4   44.10    2.00
   7  -7   4   44.10    2.10
   7  -7   4   46.80    2.00
   7  -7  -4   44.90    2.10
  -7   7  -4   48.10    2.10
   7  -7  -4   45.10    2.00
  -8   7   4   17.00    0.90
   8  -7   4   18.10    1.00
   8  -7   4   17.70    0.90
  -8   7  -4   15.70    0.90
   8  -7  -4   18.30    1.00
   0   8   4   16.00    1.40
   0   8  -4   13.60    1.40
   0   8   4   15.50    0.90
   1   8  -4   27.40    1.90
  -1   8   4   25.90    1.70
  -1   8   4   24.10    1.30
  -1   8   4   23.30    1.40
   1   8   4   25.00    1.80
   1   8   4   24.90    1.30
  -1   8  -4   26.40    1.90
  -2   8   4  157.28    6.30
  -2   8   4  152.88    6.40
   2   8  -4  173.48    7.00
   2   8   4  164.68    6.40
  -2   8  -4  155.38    6.20
  -2   8  -4  156.28    6.90
   2   8   4  155.48    6.80
  -3   8   4  163.88    6.50
   3   8  -4  170.38    7.20
   3   8   4  161.48    6.60
  -3   8  -4  161.38    6.50
   3   8   4  169.18    7.10
  -4   8   4   65.09    2.90
  -4   8   4   66.99    3.10
  -4   8  -4   70.59    3.00
   4   8   4   70.19    3.50
   5  -8   4   53.09    2.40
   5  -8   4   52.69    2.40
  -5   8  -4   55.79    2.50
   5  -8  -4   54.69    2.60
   5  -8  -4   56.89    2.50
   6  -8   4    8.60    0.80
   6  -8   4    8.40    0.80
  -6   8  -4    8.30    0.80
   6  -8  -4    8.80    0.90
   7  -8   4   35.10    1.60
   7  -8   4   35.30    1.70
   7  -8  -4   36.40    1.70
  -7   8  -4   36.00    1.70
   0   9  -4  166.08    7.20
   0   9   4  159.48    6.50
   0   9   4  163.88    7.10
  -1   9   4   25.10    1.40
  -1   9   4   27.20    1.80
   1   9  -4   25.80    2.00
   1   9   4   24.70    1.40
  -1   9  -4   22.20    1.80
   1   9   4   24.60    1.90
   2   9  -4  125.69    5.70
  -2   9   4  122.89    4.90
  -2   9  -4  114.29    5.50
   2   9   4  122.09    5.50
   2   9   4  118.09    5.00
   3   9  -4  262.97   11.00
  -3   9   4  257.77   10.30
   3   9   4  281.37   11.00
   4  -9   4    9.50    0.80
  -4   9   4    9.30    0.90
   4  -9  -4    9.80    0.80
  -4   9  -4   10.50    0.90
   4  -9  -4    8.70    0.70
   4   9   4    8.90    1.20
   4   9   4    9.00    1.00
   5  -9   4    9.60    0.80
   5  -9   4    9.50    0.90
   5  -9  -4   11.50    0.90
   5  -9  -4    9.50    0.80
  -5   9  -4    8.80    0.90
   6  -9   4   12.60    0.90
   6  -9   4   12.60    0.90
  -6   9  -4   12.00    0.90
   6  -9  -4   12.10    1.00
   7  -9   4    8.20    0.60
   7  -9   4    8.30    0.60
   7  -9  -4    9.40    0.70
  -7   9  -4    7.20    0.60
   0  10   4   63.19    3.40
   0  10  -4   64.89    3.50
   0  10   4   63.49    2.90
  -1  10   4   19.30    1.20
   1  10  -4   19.70    1.80
  -1  10   4   19.20    1.70
   1  10  -4   14.20    1.40
  -1  10   4   23.70    1.50
   1  10   4   18.20    1.50
   1  10   4   19.20    1.30
   1  10   4   23.90    1.40
   1  10   4   19.70    1.70
  -1  10  -4   18.60    1.80
   2  10  -4   75.79    3.50
   2 -10   4   79.09    3.30
   2  10  -4   88.29    4.30
  -2  10   4   78.39    3.40
  -2  10   4   84.39    3.60
  -2  10  -4   80.69    3.40
   2  10   4   76.59    3.60
  -2  10  -4   85.09    4.20
   2  10   4   78.79    3.30
   2 -10  -4   74.89    3.30
   2  10   4   80.89    4.10
   3  10  -4  164.28    6.50
  -3  10   4  160.88    6.40
   3  10  -4  158.58    7.10
   3 -10   4  159.38    6.30
   3  10   4  157.88    6.30
   3  10   4  156.98    7.00
   3  10   4  165.68    6.60
   3 -10  -4  153.88    6.30
  -3  10  -4  163.78    6.40
   3 -10  -4  168.78    6.30
   4  10  -4   46.40    2.20
  -4  10   4   42.00    2.10
   4 -10   4   44.60    2.00
   4 -10  -4   45.40    2.00
  -4  10  -4   43.30    2.10
   4  10   4   48.00    2.30
   4 -10  -4   45.30    2.10
   5 -10   4   15.80    1.10
   5 -10   4   16.80    1.00
  -5  10  -4   16.30    1.00
   5 -10  -4   16.20    1.10
   5 -10  -4   15.40    1.00
   6 -10   4    1.70    0.40
   6 -10   4    2.30    0.40
  -6  10  -4    1.40    0.40
   6 -10  -4    2.50    0.40
   0  11  -4   17.50    1.20
   0  11   4   18.30    1.30
   0  11   4   17.10    1.10
   0  11  -4   15.20    1.70
   0  11   4   16.60    1.60
  -1  11   4  210.58    8.00
   1  11  -4  208.28    8.10
   1 -11   4  196.68    7.80
   1  11  -4  201.98    8.80
  -1  11   4  208.28    8.10
   1  11   4  212.88    7.90
   1  11   4  203.68    8.70
  -1  11  -4  194.58    8.70
   1 -11  -4  198.38    7.90
  -1  11  -4  198.68    7.90
   1  11   4  202.48    8.10
  -2  11   4  110.49    4.80
  -2  11   4  121.59    4.70
   2 -11   4  113.89    4.50
   2  11  -4  116.99    5.40
   2  11  -4  108.79    4.70
   2  11   4  122.59    4.90
   2  11   4  111.29    4.60
   2 -11  -4  114.39    4.60
   2  11   4  109.79    5.30
  -2  11  -4  113.79    4.70
  -3  11   4   52.49    2.40
   3 -11   4   53.19    2.30
   3  11  -4   52.19    2.50
   3  11   4   52.79    2.50
   3  11   4   52.89    2.30
   3 -11  -4   54.59    2.30
   3 -11  -4   52.19    2.30
   4 -11   4   41.60    1.80
   4  11  -4   40.10    1.90
   4 -11  -4   38.50    1.80
   4 -11  -4   39.90    1.80
   4  11   4   37.90    1.90
   5 -11   4    2.10    0.40
   5 -11  -4    2.00    0.40
   5 -11  -4    2.70    0.40
   0  12   4   92.89    3.90
   0  12  -4   93.09    3.90
   0  12   4   91.69    3.80
   1 -12   4   19.80    1.10
   1  12  -4   23.70    1.40
  -1  12   4   22.30    1.30
   1  12   4   22.30    1.40
  -1  12  -4   24.30    1.30
   1  12   4   22.40    1.20
  -2  12   4    0.30    0.40
   2 -12   4    0.40    0.30
   2  12  -4   -0.20    0.40
   2 -12  -4    0.00    0.30
   2 -12  -4   -0.20    0.30
   2  12   4   -0.10    0.30
   2  12   4    0.90    0.50
   3  12  -4   49.30    2.30
  -3  12   4   51.79    2.30
   3 -12   4   55.99    2.20
   3 -12  -4   49.20    2.20
   3  12   4   51.99    2.40
   3 -12  -4   53.29    2.20
   4  12  -4    3.40    0.50
   4 -12   4    3.30    0.40
   4 -12  -4    4.50    0.50
   4 -12  -4    3.30    0.40
   4  12   4    3.50    0.50
   0  13   4    9.70    0.80
   0  13  -4    9.70    0.80
   0  13   4    9.80    0.80
  -1  13   4   14.30    0.90
   1  13  -4   14.50    1.00
   1 -13   4   12.20    0.70
   1  13   4   14.50    1.00
   1 -13  -4   13.50    0.80
   1  13   4   14.70    0.90
   2  13  -4    6.70    0.70
  -2  13   4    6.20    0.70
   2 -13   4    6.10    0.50
   2  13   4    6.80    0.60
   2 -13  -4    6.50    0.50
   2  13   4    5.30    0.70
   3 -13   4   18.60    0.90
   3  13  -4   19.80    1.10
   3 -13  -4   19.40    1.00
   3  13   4   20.60    1.10
   3 -13  -4   19.30    0.90
   0 -14  -4   22.80    1.00
   0  14   4   22.40    1.10
   0  14  -4   22.40    1.10
   0  14   4   21.30    1.10
   1  14  -4    9.00    0.60
  -1 -14  -4    7.70    0.40
  -1  14   4    8.80    0.60
   1 -14  -4    8.60    0.50
   1  14   4    8.10    0.60
   1  14   4    6.90    0.50
   0   0  -5    0.30    0.30
   0   0   5    1.90    0.50
   1   0   5    8.90    0.80
   1   0  -5    9.80    0.80
  -1   0   5    7.80    0.90
   2   0   5   20.10    1.00
  -2   0   5   22.50    1.00
   2   0  -5   20.70    1.40
   2   0   5   22.30    1.20
  -2   0   5   23.70    1.60
  -2   0   5   21.70    0.90
   2   0   5   21.60    1.10
   3   0   5  121.99    5.00
   3   0   5  114.59    5.20
  -3   0  -5  131.49    4.80
  -3   0   5  123.59    5.00
   3   0   5  128.59    4.90
  -3   0   5  126.09    4.90
   3   0  -5  127.89    5.10
   4   0   5   20.50    1.50
  -4   0   5   21.10    1.10
   4   0   5   21.90    1.40
  -4   0  -5   20.10    1.20
  -4   0  -5   21.20    1.00
   4   0  -5   23.70    1.50
  -4   0   5   21.50    1.20
   4   0   5   20.00    1.10
   5   0   5   80.99    3.70
  -5   0   5   75.59    3.30
  -5   0   5   82.29    3.60
  -5   0  -5   78.49    3.30
   5   0   5   77.19    3.90
  -5   0  -5   82.89    3.50
  -6   0   5  186.68    7.40
  -6   0   5  191.98    7.60
  -6   0  -5  179.88    7.50
  -6   0  -5  177.88    7.20
   6   0   5  188.08    8.20
   7   0   5    3.40    0.60
   7   0  -5    2.50    0.70
   7   0  -5    3.20    0.60
   7   0   5    4.10    0.70
   8   0   5    7.40    0.80
   8   0  -5    7.70    1.00
   8   0  -5    7.50    0.90
   8   0   5    6.80    0.80
   9   0   5    0.40    0.30
   9   0  -5    0.30    0.40
   9   0   5    0.50    0.30
   9   0  -5    0.10    0.30
   0  -1   5  252.57   10.10
   0  -1  -5  254.47   10.10
   0   1   5  263.37   10.20
  -1   1   5   56.69    2.90
   1   1  -5   55.69    2.60
  -1  -1  -5   58.09    2.60
   1   1   5   58.29    2.60
   1  -1  -5   55.59    2.80
  -1  -1   5   57.79    2.70
  -2   1   5  445.66   16.40
   2  -1   5  430.86   16.60
  -2   1   5  449.56   16.40
   2   1  -5  428.56   16.80
  -2   1   5  440.96   17.40
   2  -1   5  421.06   16.50
   2  -1   5  438.46   16.40
  -2  -1   5  446.66   16.40
  -2  -1   5  465.05   17.00
   2   1   5  444.56   16.40
  -2   1  -5  441.66   16.30
   2   1   5  386.66   16.60
   2  -1  -5  448.16   17.10
   2   1   5  422.16   16.50
  -3   1   5  585.84   21.50
   3  -1   5  564.04   21.70
   3  -1   5  557.74   21.80
  -3   1   5  556.44   21.40
  -3   1   5  576.84   21.60
   3   1  -5  608.34   21.80
  -3  -1   5  552.44   21.50
   3   1   5  576.74   21.90
  -3   1  -5  586.14   21.50
   3   1   5  605.14   21.80
  -3   1  -5  572.24   21.60
  -3  -1   5  549.95   21.60
   3   1   5  568.84   21.50
  -4   1   5   66.29    2.80
   4  -1   5   62.79    3.00
   4   1  -5   61.19    2.90
  -4   1   5   60.49    2.60
   4  -1   5   63.09    2.90
   4   1   5   57.89    3.00
   4   1   5   63.69    2.90
  -4  -1   5   60.49    2.60
  -4   1  -5   61.79    2.70
  -4   1  -5   64.19    2.60
  -4  -1   5   60.29    2.70
   5   1  -5   57.19    3.00
  -5  -1  -5   58.39    2.40
  -5   1   5   54.79    2.50
  -5  -1  -5   58.49    2.70
  -5   1   5   57.39    2.70
   5  -1   5   58.49    2.90
   5  -1   5   56.39    3.10
  -5   1  -5   56.29    2.70
  -5  -1   5   56.49    2.70
  -5  -1   5   55.29    2.50
  -5   1  -5   57.09    2.40
   5   1   5   57.29    2.90
   5   1   5   56.29    3.10
   6  -1   5   41.20    2.70
  -6  -1  -5   39.00    1.90
  -6   1   5   39.70    2.20
  -6  -1  -5   40.90    2.20
  -6   1   5   39.70    2.00
  -6  -1   5   41.30    2.20
   6   1   5   38.60    2.60
  -6   1  -5   40.70    1.90
  -6   1  -5   41.20    2.20
   6   1   5   37.90    2.40
   7  -1   5   61.49    2.70
   7  -1   5   66.59    2.80
   7   1  -5   58.79    3.00
   7  -1   5   66.89    2.90
   7   1  -5   60.79    2.90
   7   1   5   64.29    2.80
   7  -1  -5   63.49    2.90
   7  -1  -5   57.69    2.90
   7   1   5   62.79    2.90
   8  -1   5   25.80    1.40
   8  -1   5   27.30    1.50
   8   1  -5   28.10    1.70
   8  -1   5   30.70    1.60
   8   1  -5   28.40    1.60
   8  -1  -5   27.60    1.60
   8  -1  -5   29.40    1.60
   8   1   5   30.30    1.60
   8   1   5   30.90    1.50
   9   1  -5   15.90    1.10
   9  -1   5   18.00    1.00
   9   1  -5   16.80    1.00
   9  -1   5   16.30    1.00
   9  -1  -5   17.20    1.00
   9  -1  -5   18.40    1.10
   9   1   5   16.60    0.90
   9   1   5   17.60    1.00
   0   2   5   69.29    3.40
   0  -2   5   70.29    3.20
   0  -2  -5   71.29    3.20
  -1   2   5  143.09    5.50
  -1   2   5  137.09    6.30
  -1   2   5  145.49    5.50
  -1  -2  -5  141.19    5.80
  -1  -2   5  147.29    5.90
   1   2   5  148.29    5.50
   1  -2  -5  142.59    6.20
   1   2   5  144.49    5.60
   1   2   5  141.49    5.50
  -2   2   5  248.38    8.70
  -2   2   5  238.98    8.70
   2  -2   5  203.98    8.80
   2  -2   5  211.68    8.70
  -2   2   5  231.38    8.60
  -2   2  -5  239.58    8.60
  -2  -2   5  239.28    9.10
   2   2   5  223.08    8.90
   2   2   5  227.28    8.80
  -2  -2   5  221.98    8.70
   2  -2  -5  227.18    9.60
  -2   2  -5  224.08    8.70
   2   2   5  227.48    8.70
  -3   2   5  205.78    8.00
  -3   2   5  220.08    8.20
   3  -2   5  197.88    8.30
   3  -2   5  208.08    8.20
  -3   2   5  213.58    8.10
   3   2  -5  230.48    8.40
  -3   2  -5  213.28    8.00
   3   2   5  226.58    8.30
  -3   2  -5  211.68    8.10
   3   2   5  191.68    8.40
  -3  -2   5  201.28    8.10
   3   2   5  214.38    8.10
   4  -2   5  335.27   12.60
   4   2  -5  341.57   12.70
  -4   2   5  320.87   12.30
  -4  -2  -5  327.97   12.20
   4  -2   5  302.37   12.60
  -4   2   5  315.37   12.10
  -4   2   5  321.17   12.40
   4   2   5  331.67   12.30
  -4  -2   5  309.27   12.40
  -4   2  -5  323.37   12.20
   4   2   5  339.47   12.60
   4   2   5  307.07   12.80
  -4   2  -5  316.27   12.40
  -5  -2  -5  109.69    4.30
  -5   2   5  102.39    4.40
   5   2  -5  115.49    5.00
  -5   2   5  104.79    4.60
   5  -2   5  104.19    4.90
  -5   2  -5  103.09    4.50
   5   2   5  112.89    4.90
  -5  -2   5  109.89    4.60
  -5   2  -5  108.79    4.30
   5   2   5  102.49    4.40
   5   2   5  119.59    5.20
  -6   2   5   17.10    1.30
  -6  -2  -5   15.60    1.00
  -6   2   5   16.20    1.20
   6  -2   5   17.20    1.70
  -6  -2  -5   15.90    1.30
   6   2   5   15.70    1.60
   6   2   5   15.40    1.70
  -6   2  -5   17.10    1.00
  -6   2  -5   16.00    1.30
  -6  -2   5   16.70    1.30
   7  -2   5  139.39    5.50
   7   2  -5  138.19    5.50
   7   2  -5  122.29    5.50
   7  -2   5  139.39    5.30
   7  -2   5  132.09    5.40
   7  -2   5  127.79    5.30
   7  -2  -5  136.69    5.40
   7   2   5  130.99    5.40
   7  -2  -5  126.09    5.50
   7   2   5  131.99    5.30
   8  -2   5   10.90    0.90
   8   2  -5   11.00    1.10
   8  -2   5   11.50    1.00
   8  -2   5   10.10    1.00
   8   2  -5   10.00    0.90
   8  -2  -5   10.50    1.00
   8   2   5   12.00    0.90
   8   2   5   11.60    0.90
   8  -2  -5   10.90    1.00
   9   2  -5   36.80    1.70
   9  -2   5   40.00    1.70
   9   2  -5   35.80    1.60
   9  -2   5   34.30    1.60
   9  -2   5   36.40    1.60
   9   2   5   38.90    1.70
   9  -2  -5   39.00    1.70
  -9   2  -5   33.20    1.60
   9  -2  -5   36.70    1.70
   0   3   5   24.00    1.00
   0  -3  -5   24.40    1.60
   0   3   5   24.90    1.10
   0   3   5   25.50    1.20
  -1   3   5  907.61   33.20
  -1   3   5  828.32   34.30
  -1   3   5  889.21   33.20
  -1   3   5  920.41   33.20
  -1  -3  -5  899.01   33.60
   1  -3  -5  850.81   34.10
  -1   3  -5  841.62   33.10
   1   3   5  914.11   33.40
  -1  -3   5  939.21   33.70
   1   3   5  900.11   33.20
   1   3   5  900.71   33.30
  -2   3   5  281.17   10.90
  -2   3   5  304.97   11.00
  -2   3   5  297.17   11.00
  -2  -3   5  287.47   11.00
   2   3   5  290.17   11.10
   2  -3  -5  277.77   12.10
   2   3   5  305.27   11.30
  -2   3  -5  290.47   10.90
   2   3   5  289.87   11.00
  -2  -3   5  296.77   11.30
  -2   3  -5  271.87   11.00
   3   3  -5  235.08    9.40
  -3   3   5  237.58    9.10
  -3   3   5  242.68    9.20
   3  -3   5  221.08    9.40
  -3   3   5  252.07    9.30
  -3   3  -5  229.78    9.20
   3   3   5  244.08    9.60
  -3   3  -5  244.88    9.10
   3   3   5  245.48    9.20
   3   3   5  249.58    9.40
  -3  -3   5  230.88    9.20
   3   3   5  248.48    9.40
  -4   3   5  444.16   16.60
   4   3  -5  460.05   16.80
   4  -3   5  409.46   16.80
  -4   3   5  425.46   16.50
  -4   3   5  424.56   16.30
   4   3   5  448.26   16.50
  -4   3  -5  432.66   16.50
   4   3   5  409.56   17.00
  -4   3  -5  438.26   16.40
   4   3   5  471.65   16.90
  -4  -3   5  417.26   16.60
   5  -3   5   53.19    2.80
  -5   3   5   49.40    2.40
   5   3  -5   51.39    2.70
  -5   3   5   49.20    2.20
  -5   3   5   45.30    2.00
  -5  -3  -5   47.20    2.10
   5   3   5   46.50    2.80
  -5   3  -5   45.80    2.30
  -5   3  -5   49.90    2.10
  -5  -3   5   44.50    2.30
   5   3   5   47.80    2.60
   5   3   5   46.70    2.20
  -6  -3  -5   25.90    1.40
  -6  -3  -5   25.40    1.70
  -6   3   5   28.70    1.60
  -6   3   5   27.30    1.70
   6   3   5   26.00    2.20
   6   3   5   27.50    2.00
  -6  -3   5   27.20    1.70
  -6   3  -5   26.00    1.40
  -6   3  -5   27.60    1.70
   7   3  -5    4.50    0.80
   7   3  -5    4.50    0.70
   7  -3   5    5.60    0.80
   7  -3   5    6.00    0.70
   7  -3   5    3.90    0.60
   7  -3   5    5.50    0.70
   7   3   5    6.90    0.80
   7   3   5    6.30    0.80
   7  -3  -5    5.50    0.90
   8   3  -5   38.30    1.90
   8  -3   5   39.90    1.90
   8  -3   5   40.60    1.90
   8  -3   5   44.10    2.00
   8   3  -5   40.30    2.10
  -8   3  -5   40.50    1.90
   8   3   5   39.60    1.90
   8   3   5   39.40    1.80
   8  -3  -5   39.50    1.90
   9  -3   5  135.89    5.10
   9   3  -5  133.69    5.20
   9   3  -5  127.19    5.10
   9  -3   5  133.19    5.10
   9  -3   5  122.99    5.10
   9  -3  -5  136.39    5.10
  -9   3  -5  132.99    5.10
   9   3   5  132.09    5.10
   0  -4  -5 1149.48   42.90
   0   4   5 1155.18   42.20
   0   4   5 1107.09   42.10
   0   4   5 1103.19   42.20
  -1   4   5  465.05   16.30
  -1  -4  -5  435.86   16.70
  -1   4   5  434.26   16.30
   1  -4   5  425.46   17.60
  -1   4   5  439.66   16.20
  -1   4  -5  408.36   16.20
   1   4   5  442.16   16.30
   1   4   5  407.06   16.50
   1   4   5  440.46   16.40
   1  -4  -5  434.96   17.40
  -2   4   5  285.97   11.00
  -2   4   5  297.67   11.00
  -2   4   5  295.27   11.00
   2   4   5  296.57   11.20
   2   4   5  268.97   11.30
  -2   4  -5  284.07   10.90
   2   4   5  297.67   11.00
  -2   4  -5  280.67   11.40
   2   4   5  308.27   11.30
  -3   4   5  369.56   14.10
  -3   4   5  379.16   14.00
  -3   4   5  371.36   13.90
   3   4   5  341.07   14.20
  -3   4  -5  357.16   14.00
   3   4   5  378.36   14.40
  -3   4  -5  383.16   13.90
   3   4   5  366.46   14.30
   3   4   5  379.66   14.00
  -4   4   5   70.69    3.00
  -4   4   5   73.59    3.10
  -4   4   5   74.69    3.20
   4   4   5   78.99    3.50
  -4   4  -5   70.59    3.10
   4   4   5   71.09    3.60
   4   4   5   71.79    3.10
  -4   4  -5   76.39    3.00
  -5   4   5   28.20    1.60
  -5  -4  -5   29.10    1.40
  -5   4   5   29.60    1.50
  -5   4   5   27.40    1.40
  -5   4  -5   29.20    1.40
  -5   4  -5   28.80    1.60
   5   4   5   27.80    2.00
   5   4   5   28.10    1.50
   5   4   5   30.10    2.00
  -6   4   5   72.49    3.20
  -6  -4  -5   69.19    3.30
  -6  -4  -5   67.49    3.00
  -6   4   5   71.79    3.30
  -6   4  -5   71.59    3.00
   6   4   5   71.99    3.90
   6   4   5   76.09    3.70
   6   4   5   65.29    3.10
  -6   4  -5   67.99    3.20
   7  -4   5  116.09    4.90
   7   4  -5  116.69    5.00
   7  -4   5  124.19    4.90
   7  -4   5  121.19    4.90
   7   4  -5  114.19    5.10
   7  -4  -5  123.59    5.00
  -7   4  -5  128.59    5.00
   7  -4  -5  129.49    5.00
   7   4   5  119.79    4.90
   7   4   5  122.99    5.00
   8  -4   5   47.40    2.20
   8  -4   5   45.00    2.10
   8  -4   5   46.50    2.10
   8   4  -5   42.80    2.20
   8   4  -5   41.70    2.10
   8   4   5   46.10    2.10
  -8   4  -5   48.30    2.10
   8  -4  -5   51.39    2.10
   0   5   5  543.25   19.00
   0   5  -5  441.46   19.10
   0   5   5  497.05   19.10
   0   5   5  527.05   18.90
  -1   5   5  160.18    6.20
  -1   5   5  163.98    6.30
   1   5  -5  158.18    6.50
   1   5   5  168.78    6.40
   1   5   5  156.38    6.50
  -1   5  -5  159.68    6.10
   1   5   5  168.28    6.20
  -1   5  -5  152.98    6.50
  -2   5   5   96.39    3.80
   2   5  -5   88.79    4.10
  -2   5   5   96.29    3.70
  -2   5  -5   91.49    4.10
   2   5   5   95.59    3.80
   2   5   5   88.79    4.10
  -2   5  -5   97.99    3.70
   2   5   5   97.49    4.00
  -3   5   5   38.50    1.70
  -3   5   5   37.90    1.80
   3   5   5   36.00    2.10
   3   5   5   39.90    2.00
   3   5   5   38.30    2.00
   3   5   5   38.50    1.80
  -3   5  -5   38.70    1.70
  -4   5   5   16.40    1.00
  -4   5   5   18.00    0.90
  -4   5  -5   15.30    1.10
   4   5   5   17.50    1.40
   4   5   5   17.40    1.50
   4   5   5   16.60    1.00
   4   5   5   15.70    1.20
  -4   5  -5   16.30    0.90
  -5   5   5   92.49    3.90
  -5  -5  -5   84.79    3.70
  -5   5   5   87.59    3.70
   5   5   5   98.49    4.40
   5   5   5   93.29    3.90
  -5   5  -5   87.99    3.90
  -5   5  -5   92.49    3.80
   5   5   5   91.49    4.50
   6  -5   5   37.70    1.80
   6  -5   5   33.50    1.80
   6  -5   5   37.40    1.80
   6   5  -5   34.00    2.00
   6   5  -5   31.70    1.90
   6  -5  -5   39.90    1.90
  -6   5  -5   37.50    1.90
   6  -5  -5   37.30    1.80
   7  -5   5   51.79    2.40
   7   5  -5   51.49    2.50
   7  -5   5   55.99    2.40
   7  -5   5   52.19    2.40
   7   5  -5   48.50    2.50
   7  -5  -5   56.09    2.50
   7  -5  -5   54.39    2.40
  -7   5  -5   57.39    2.50
   8   5  -5    0.90    0.40
   8  -5   5    1.70    0.40
   8  -5   5    1.50    0.40
   8  -5   5    1.40    0.40
   8   5  -5    0.80    0.40
  -8   5   5    1.90    0.40
   8  -5  -5    1.10    0.40
   8  -5  -5    0.60    0.40
  -8   5  -5    1.00    0.40
   0   6   5  259.07    9.80
   0   6  -5  265.37   10.30
   0   6   5  243.68   10.10
   0   6   5  259.97    9.90
  -1   6   5  152.78    5.80
  -1   6   5  141.29    5.40
   1   6  -5  117.69    5.80
  -1   6   5  136.99    5.50
  -1   6  -5  141.39    5.40
  -1   6  -5  133.39    5.80
   1   6   5  149.09    5.70
   1   6   5  142.49    5.50
   1   6   5  136.29    5.80
   2   6  -5  388.36   14.30
  -2   6   5  367.16   13.80
  -2   6   5  362.96   13.70
   2   6   5  361.16   14.00
  -2   6  -5  326.67   14.10
   2   6   5  354.76   14.10
   2   6   5  364.26   13.80
  -2   6  -5  370.46   13.70
  -3   6   5  282.17   10.90
  -3   6   5  280.87   10.70
   3   6   5  291.07   11.20
  -3   6  -5  277.07   10.70
   3   6   5  280.87   11.20
   3   6   5  278.37   10.80
  -4   6   5  235.88    9.20
  -4   6   5  228.48    9.10
  -4   6  -5  233.58    9.10
   4   6   5  235.58    9.20
   4   6   5  245.48    9.60
   4   6   5  233.88    9.60
  -5   6   5   16.30    1.20
  -5   6   5   15.10    1.00
  -5   6  -5   15.60    1.00
   6  -6   5    4.80    0.60
   6  -6   5    3.10    0.50
   6  -6   5    3.00    0.50
  -6   6  -5    4.80    0.70
   6  -6  -5    2.70    0.60
   6  -6  -5    3.60    0.60
   7  -6   5   35.40    1.70
   7  -6   5   33.50    1.80
   7  -6   5   35.30    1.80
  -7   6   5   35.10    1.80
  -7   6  -5   36.80    1.80
   7  -6  -5   41.00    1.90
   7  -6  -5   37.60    1.80
  -8   6   5   15.20    0.90
   8  -6   5   16.60    0.90
   8  -6   5   16.10    1.00
  -8   6  -5   15.30    0.90
   8  -6  -5   15.50    1.00
   8  -6  -5   15.00    0.90
   0   7  -5    8.30    1.00
   0   7   5    8.60    0.60
   0   7   5    9.50    0.80
   0   7   5    8.80    0.90
  -1   7   5   88.79    3.80
  -1   7   5   93.29    4.00
   1   7  -5   83.69    4.10
  -1   7   5   88.29    3.60
  -1   7  -5   90.69    4.20
   1   7   5   90.49    3.70
   1   7   5   92.89    4.10
   1   7   5   87.59    3.90
   2   7  -5   92.99    4.30
  -2   7   5   89.39    3.70
  -2   7   5   88.29    3.80
  -2   7  -5   84.39    4.20
  -2   7  -5   88.39    3.60
   2   7   5   95.39    4.00
   2   7   5   91.79    4.20
   2   7   5   93.59    3.80
  -3   7   5   39.70    2.00
   3   7  -5   43.90    2.50
  -3   7   5   39.90    1.90
   3   7   5   39.70    2.30
  -3   7  -5   42.80    1.90
   3   7   5   43.50    2.00
  -4   7   5  265.17   10.50
  -4   7   5  274.57   10.30
   4   7   5  245.08   10.40
  -4   7  -5  275.27   10.30
   4   7   5  277.67   10.90
   5  -7   5   33.30    1.80
   5  -7   5   37.90    1.70
   5  -7   5   35.60    1.80
   5  -7  -5   34.00    1.80
  -5   7  -5   37.80    1.80
   6  -7   5   12.80    1.00
   6  -7   5   12.70    1.00
   6  -7   5   14.10    1.00
  -6   7  -5   15.40    1.10
   6  -7  -5   16.20    1.10
   7  -7   5    1.70    0.40
   7  -7   5    2.00    0.50
  -7   7  -5    1.90    0.40
   7  -7  -5    2.30    0.50
   8  -7   5    4.50    0.50
   8  -7   5    4.40    0.50
   8  -7  -5    3.80    0.50
  -8   7  -5    4.30    0.50
   0   8   5    0.90    0.40
   0   8   5    0.70    0.60
   0   8  -5    1.20    0.60
   0   8   5    0.70    0.40
  -1   8   5    6.50    0.60
  -1   8   5    6.60    1.00
  -1   8   5    6.30    0.80
   1   8  -5    6.80    1.10
   1   8   5    7.60    1.00
  -1   8  -5    5.70    1.00
   1   8   5    5.90    0.60
  -2   8   5   60.49    2.60
   2   8  -5   61.19    3.30
  -2   8   5   59.59    2.80
  -2   8  -5   57.99    3.20
   2   8   5   66.39    3.20
   2   8   5   60.39    2.70
  -3   8   5   96.49    4.20
  -3   8   5   98.59    4.10
   3   8  -5   99.79    4.70
  -3   8  -5   97.49    4.00
   3   8   5   98.09    4.20
   3   8   5  104.69    4.70
   4  -8   5  108.19    4.00
  -4   8   5   88.09    4.00
  -4   8   5   88.69    3.90
   4   8   5   93.89    4.40
   4  -8  -5  109.69    4.20
  -4   8  -5   93.29    3.90
  -4   8  -5   76.79    4.00
   5  -8   5    5.50    0.70
   5  -8   5    5.20    0.70
   5  -8  -5    6.60    0.80
  -5   8  -5    5.60    0.80
   6  -8   5    3.10    0.50
   6  -8   5    3.30    0.50
   6  -8  -5    3.10    0.60
  -6   8  -5    3.80    0.60
   7  -8   5   26.40    1.30
   7  -8   5   23.10    1.30
   7  -8  -5   27.60    1.30
  -7   8  -5   24.20    1.30
   0   9   5   59.29    3.00
   0   9  -5   51.89    3.10
   0   9   5   49.90    2.40
  -1   9   5   45.30    2.10
  -1   9   5   40.40    2.50
   1   9  -5   45.60    2.80
  -1   9  -5   47.10    2.80
   1   9   5   46.80    2.70
   1   9   5   49.20    2.20
   2   9  -5   63.19    3.60
  -2   9   5   62.29    2.90
   2   9   5   69.39    3.00
   2   9   5   71.89    3.60
  -2   9  -5   68.39    3.60
   3   9  -5  195.48    8.20
  -3   9   5  208.28    7.60
   3   9  -5  199.68    7.60
  -3   9   5  186.58    7.60
   3  -9   5  187.18    7.30
   3   9   5  182.68    8.10
   3  -9  -5  189.78    7.40
  -3   9  -5  195.88    7.50
  -3   9  -5  190.28    7.50
   3   9   5  168.28    7.40
   3   9   5  182.38    7.60
   4  -9   5  183.58    7.10
  -4   9   5  176.88    7.20
   4  -9  -5  182.58    7.20
  -4   9  -5  183.18    7.20
   4  -9  -5  183.68    7.10
   4   9   5  190.98    7.40
   4   9   5  178.58    7.70
   5  -9   5   42.10    1.90
   5  -9   5   42.10    1.90
  -5   9  -5   42.30    2.00
   5  -9  -5   42.30    2.00
   5  -9  -5   40.10    1.90
   6  -9   5    0.40    0.30
   6  -9   5    0.00    0.30
  -6   9  -5    0.60    0.40
   6  -9  -5    0.50    0.40
   7  -9   5   24.20    1.10
   7  -9   5   23.70    1.10
   7  -9  -5   23.70    1.20
  -7   9  -5   22.90    1.10
   0  10   5   20.20    1.50
   0  10  -5   22.90    1.90
   0  10   5   21.80    1.80
   0  10   5   23.20    1.30
  -1  10   5    1.30    0.60
   1 -10   5    1.60    0.40
   1  10  -5    1.40    0.80
  -1  10   5    0.10    0.90
  -1  10   5    1.30    0.50
  -1  10   5    1.30    0.50
   1  10  -5    1.50    0.50
   1  10   5    0.90    0.70
   1  10   5    1.80    0.50
   1  10   5    1.40    0.60
   1  10   5    1.80    0.50
  -1  10  -5    1.10    0.80
  -1  10  -5    1.50    0.50
   2  10  -5    9.80    0.90
   2  10  -5   12.00    1.50
  -2  10   5   11.00    1.00
  -2  10   5   11.00    1.10
   2 -10   5   10.40    0.80
   2 -10  -5   11.10    0.90
  -2  10  -5   11.50    1.50
  -2  10  -5   11.50    1.00
   2  10   5   11.40    1.40
   2  10   5   11.40    0.90
   2  10   5   10.30    1.10
  -3  10   5  182.48    7.60
   3 -10   5  193.38    7.40
  -3  10   5  186.88    7.50
   3  10  -5  193.48    7.60
   3  10  -5  188.08    8.20
  -3  10  -5  191.58    7.50
   3 -10  -5  196.98    7.50
   3  10   5  189.18    7.40
   3 -10  -5  195.58    7.40
   3  10   5  187.38    8.10
   3  10   5  189.28    7.70
  -4  10   5   10.00    0.90
   4 -10   5    8.60    0.80
   4  10  -5    9.20    0.90
   4 -10  -5    7.10    0.80
  -4  10  -5    7.90    0.80
   4  10   5    8.80    1.00
   4 -10  -5    9.20    0.70
   5 -10   5   35.50    1.70
   5 -10  -5   36.50    1.70
  -5  10  -5   37.10    1.70
   5 -10  -5   38.00    1.80
   6 -10   5    8.00    0.90
   6 -10   5    8.30    0.70
  -6  10  -5    8.10    0.60
   6 -10  -5    8.10    0.70
   0  11  -5   59.59    2.70
   0  11   5   59.79    2.80
   0  11   5   57.99    2.80
   0  11   5   61.19    2.70
   0  11   5   59.19    3.20
   0  11  -5   64.49    3.50
   1 -11   5  150.38    6.10
   1  11  -5  163.18    6.40
  -1  11   5  155.78    6.40
   1  11  -5  156.68    7.10
  -1  11   5  156.48    6.30
  -1  11  -5  156.28    7.10
   1  11   5  160.18    6.40
   1 -11  -5  160.48    6.20
  -1  11  -5  151.28    6.20
   1  11   5  163.38    6.30
   1  11   5  161.88    7.00
   2  11  -5    5.70    0.80
   2 -11   5    3.90    0.60
  -2  11   5    5.00    0.60
   2  11  -5    4.50    1.10
  -2  11   5    5.00    0.70
   2 -11  -5    6.50    0.70
  -2  11  -5    6.10    0.70
   2  11   5    5.80    1.10
  -2  11  -5    6.00    1.50
   2  11   5    5.70    0.70
   2  11   5    5.60    0.80
  -3  11   5    4.20    0.60
   3  11  -5    5.50    0.80
   3 -11   5    5.70    0.60
   3  11   5    5.40    0.70
   3  11   5    5.20    0.70
   3 -11  -5    5.50    0.60
   3 -11  -5    5.90    0.70
   4  11  -5    4.60    0.60
   4 -11   5    5.30    0.60
   4 -11  -5    4.90    0.60
   4  11   5    4.70    0.70
  -4  11  -5    4.60    0.60
   4 -11  -5    5.20    0.60
   5 -11   5   75.29    3.00
  -5  11  -5   69.39    3.00
   5 -11  -5   77.09    3.00
   5 -11  -5   72.99    3.00
   0  12   5   60.39    2.70
   0  12  -5   58.39    2.70
   0  12   5   61.09    2.60
   1  12  -5   49.40    2.30
  -1  12   5   50.29    2.20
  -1  12   5   47.10    2.30
   1  12   5   47.00    2.20
   1 -12  -5   48.70    2.10
   1  12   5   47.60    2.30
   2  12  -5   16.00    1.10
  -2  12   5   14.80    1.10
   2 -12   5   14.30    0.80
   2 -12  -5   14.20    0.90
   2  12   5   17.20    1.00
   2  12   5   14.80    1.10
   2 -12  -5   14.50    0.90
   3  12  -5   15.60    1.00
  -3  12   5   14.80    1.00
   3 -12   5   14.90    0.90
   3  12   5   17.00    1.10
   3 -12  -5   16.30    0.90
   3  12   5   16.00    0.90
   3 -12  -5   15.70    1.00
   4  12  -5    7.60    0.70
   4 -12   5    9.20    0.60
   4  12   5    7.60    0.70
   4 -12  -5    9.50    0.70
   4 -12  -5    8.80    0.60
   0  13   5   23.20    1.20
   0  13  -5   22.00    1.20
   0  13   5   22.30    1.30
  -1  13   5   12.00    0.90
   1  13  -5   13.60    0.90
   1  13   5   13.10    0.90
   1 -13  -5   14.30    0.80
   1  13   5   12.00    1.00
   2 -13   5   18.50    0.90
  -2  13   5   18.30    1.10
   2  13  -5   18.40    1.10
   2  13   5   19.00    1.00
   2  13   5   17.20    1.10
   2 -13  -5   17.60    1.00
   2 -13  -5   20.10    1.00
   3  13  -5    1.40    0.40
   3 -13   5    2.20    0.30
   3 -13  -5    1.90    0.30
   3  13   5    2.10    0.40
   3 -13  -5    2.40    0.30
   0  14   5   17.80    0.90
   0  14  -5   17.70    0.90
   0  14   5   18.60    0.90
   0 -14  -5   17.50    0.80
   0   0  -6  450.45   17.40
   0   0   6  453.55   17.40
   1   0   6   34.20    1.90
   1   0  -6   35.10    1.90
  -1   0   6   34.10    2.00
  -2   0   6  177.58    6.40
   2   0   6  164.58    6.40
   2   0   6  157.58    6.60
   2   0   6  164.28    6.50
   2   0  -6  165.98    7.20
  -2   0   6  168.38    6.30
  -3   0  -6   87.49    3.40
  -3   0   6   87.09    3.50
   3   0   6   88.09    3.40
  -3   0   6   87.99    3.40
   3   0   6   83.79    3.80
   3   0   6   80.89    3.60
  -4   0  -6  156.98    6.00
  -4   0   6  147.69    6.00
   4   0   6  152.68    6.30
   4   0   6  155.88    6.10
   4   0   6  160.98    6.60
  -4   0   6  153.88    6.20
   5   0   6    7.70    1.10
  -5   0  -6    8.50    0.70
  -5   0   6    8.30    0.90
   5   0   6    9.00    1.00
  -5   0   6    8.20    0.70
  -5   0  -6    9.90    0.90
   6   0   6   13.40    1.40
  -6   0  -6   13.60    0.90
   6   0   6   15.20    1.70
  -6   0  -6   14.70    1.20
  -6   0   6   14.90    1.30
  -6   0   6   12.90    1.00
   7   0   6    7.20    0.90
   7   0  -6    7.10    1.00
   7   0   6    7.20    0.80
   7   0  -6    7.80    1.10
   8   0   6    1.70    0.50
   8   0   6    2.40    0.50
   8   0  -6    1.80    0.60
   8   0  -6    1.90    0.50
   9   0  -6    2.20    0.40
   9   0   6    2.30    0.40
   9   0  -6    1.60    0.40
   9   0   6    2.00    0.40
   0  -1  -6 1294.97   50.69
   0   1   6 1372.66   50.79
   0  -1   6 1377.36   50.69
   1  -1   6 2096.29   84.69
  -1   1   6 2368.26   83.09
  -1  -1  -6 1962.10   84.29
  -1   1   6 2416.66   84.29
   1  -1  -6 2156.38   85.39
  -1  -1   6 2192.88   84.79
   1   1   6 2353.76   83.29
   1   1   6 2216.38   82.49
   1   1   6 2196.58  104.79
   2  -1   6   10.30    0.60
  -2   1   6    8.90    0.50
   2  -1   6    9.40    0.70
   2  -1   6    9.30    0.70
  -2   1   6   10.00    0.60
   2   1   6   10.60    0.80
  -2  -1   6   11.40    0.60
   2  -1  -6   10.60    1.10
   2   1   6    9.80    0.70
  -2   1  -6   10.20    0.50
   2   1   6   10.00    0.60
   3  -1   6  176.18    7.50
   3  -1   6  191.08    7.40
  -3   1   6  186.98    7.20
  -3   1   6  196.98    7.30
   3  -1   6  189.88    7.20
  -3  -1   6  193.48    7.30
  -3   1  -6  188.08    7.10
   3   1   6  183.88    7.40
   3   1   6  177.88    7.50
  -3  -1   6  178.18    7.10
   3   1   6  187.98    7.20
   4  -1   6  184.68    7.50
  -4   1   6  175.78    7.00
  -4   1   6  182.88    7.20
   4  -1   6  185.88    7.30
  -4  -1  -6  181.28    7.00
   4   1   6  178.18    7.30
  -4  -1   6  174.08    7.10
   4   1   6  183.38    7.00
   4   1   6  182.18    7.50
  -4   1  -6  184.58    7.00
  -4  -1   6  174.38    7.00
  -4   1  -6  179.78    7.10
  -5   1   6   36.10    1.80
  -5  -1  -6   36.20    1.90
   5  -1   6   34.40    2.30
  -5  -1  -6   36.00    1.70
   5  -1   6   35.60    2.10
  -5   1   6   37.90    1.90
   5   1   6   38.50    1.80
   5   1   6   40.20    2.20
  -5   1  -6   38.80    1.70
  -5   1  -6   35.60    1.90
   5   1   6   33.90    2.30
  -5  -1   6   36.10    1.90
  -6  -1  -6   10.10    1.10
  -6   1   6   11.70    1.10
   6  -1   6   10.10    1.50
  -6  -1  -6    9.70    0.80
  -6   1   6    9.80    0.90
  -6  -1   6   10.80    1.10
  -6   1  -6   10.40    1.10
   6   1   6   10.30    1.40
  -6   1  -6   10.80    0.90
   6   1   6   12.40    1.40
   7  -1   6   13.40    1.00
   7  -1   6   14.60    1.10
   7  -1   6   12.80    1.00
   7   1  -6   12.70    1.10
   7   1  -6   15.30    1.20
   7  -1   6   15.80    1.10
   7   1   6   16.10    1.10
   7   1   6   13.40    1.10
   7  -1  -6   13.70    1.20
   7  -1  -6   12.00    1.10
   8   1  -6   37.70    2.10
   8  -1   6   43.90    2.00
   8  -1   6   46.10    2.10
   8  -1   6   38.90    2.00
   8   1  -6   41.60    2.10
   8  -1  -6   41.60    2.20
   8   1   6   44.60    2.10
   8  -1  -6   42.70    2.10
   8   1   6   44.20    2.00
   9  -1   6   19.60    1.10
   9   1  -6   17.20    1.00
   9  -1   6   18.50    1.00
   9   1  -6   18.60    1.10
   9   1   6   17.00    0.90
   9   1   6   20.00    1.00
   9  -1  -6   17.80    1.00
   9  -1  -6   20.00    1.10
   0   2   6   78.19    3.80
   0  -2  -6   79.29    3.60
   0   2   6   78.79    3.10
   0   2   6   81.69    3.20
   0  -2   6   79.89    3.70
   0   2   6   82.39    3.20
  -1   2   6   64.59    2.50
  -1   2   6   63.39    2.60
  -1  -2  -6   67.69    3.10
  -1   2   6   61.89    3.50
  -1   2   6   67.29    2.70
  -1  -2   6   68.39    3.10
   1   2   6   65.29    2.60
   1   2   6   68.59    2.80
   1  -2  -6   64.59    3.30
   1   2   6   65.89    2.70
  -2   2   6   90.69    3.40
  -2   2   6   81.99    3.30
  -2   2   6   88.49    3.40
   2  -2   6   80.59    3.50
   2  -2   6   84.99    3.50
  -2   2  -6   88.79    3.30
  -2  -2   6   88.99    3.40
  -2   2  -6   82.49    3.40
   2   2   6   85.89    3.50
   2   2   6   89.09    3.40
   2   2   6   81.79    3.60
  -3   2   6   60.29    2.50
  -3   2   6   63.39    2.60
   3  -2   6   62.39    2.70
   3  -2   6   57.59    2.80
  -3   2   6   60.49    2.40
  -3  -2  -6   63.09    2.70
  -3   2  -6   59.89    2.60
  -3  -2   6   60.59    2.60
  -3   2  -6   59.99    2.50
   3   2   6   65.99    2.80
   3   2   6   66.09    3.00
   3   2   6   61.99    2.70
  -4   2   6  772.42   29.10
  -4   2   6  830.02   29.30
   4  -2   6  747.13   29.50
  -4  -2  -6  793.22   29.10
   4  -2   6  805.52   29.40
   4   2   6  755.12   29.70
  -4   2  -6  775.72   29.20
  -4   2  -6  794.92   29.10
   4   2   6  754.32   29.10
  -4  -2   6  747.93   29.20
   4   2   6  759.02   29.50
  -5   2   6   33.80    1.80
   5  -2   6   29.40    2.10
  -5  -2  -6   33.70    1.60
  -5   2   6   31.50    1.70
   5   2   6   33.00    1.70
   5   2   6   32.90    2.00
  -5  -2   6   37.00    1.90
  -5   2  -6   34.50    1.60
   5   2   6   33.40    2.20
  -5   2  -6   39.40    1.90
  -6  -2  -6   92.89    4.00
  -6  -2  -6   90.79    4.30
  -6   2   6   97.79    4.10
  -6   2   6   98.69    4.30
   6  -2   6   96.39    4.80
   6   2   6   98.99    4.60
   6   2   6   95.09    4.90
  -6   2  -6   96.99    4.00
  -6  -2   6  100.19    4.30
  -6   2  -6   94.89    4.20
   7  -2   6   71.79    3.10
   7  -2   6   70.99    3.00
   7   2  -6   69.79    3.10
   7  -2   6   65.09    2.90
   7  -2   6   67.59    3.00
   7   2  -6   63.99    3.20
   7  -2  -6   72.49    3.10
   7   2   6   67.79    3.10
   7  -2  -6   68.99    3.20
   7   2   6   68.39    3.00
   8  -2   6    5.70    0.80
   8   2  -6    5.40    0.90
   8   2  -6    5.30    0.70
   8  -2   6    6.50    0.80
   8  -2   6    4.20    0.60
   8   2   6    6.20    0.70
   8  -2  -6    6.00    0.90
   8   2   6    5.80    0.70
   8  -2  -6    6.70    0.80
  -8   2  -6    4.60    0.60
   9   2  -6   13.50    0.80
   9  -2   6   13.10    0.80
   9   2  -6   14.80    1.00
   9  -2   6   15.00    0.90
   9  -2   6   13.40    0.80
   9  -2  -6   14.60    0.90
   9  -2  -6   13.80    0.80
  -9   2  -6   13.60    0.80
   9   2   6   13.60    0.90
   9   2   6   13.10    0.80
   0   3   6  520.85   19.60
   0  -3  -6  520.75   20.30
   0   3   6  526.25   19.70
   0   3   6  528.55   19.70
  -1   3   6  163.68    6.20
  -1   3   6  164.88    6.20
  -1  -3  -6  162.68    6.60
  -1   3   6  162.08    6.10
  -1   3  -6  153.78    6.10
   1   3   6  167.08    6.40
   1   3   6  163.68    6.10
   1   3   6  150.78    6.20
   1  -3  -6  157.48    7.00
  -2   3   6  328.07   11.90
  -2   3   6  313.97   11.80
  -2   3   6  331.47   12.00
   2   3   6  324.77   11.90
  -2   3  -6  312.27   11.90
  -2   3  -6  307.37   11.80
  -2  -3   6  316.67   11.90
   2   3   6  301.57   12.10
   2   3   6  300.27   12.20
  -3   3   6  301.57   11.10
  -3   3   6  284.27   10.90
  -3   3   6  297.17   11.10
  -3  -3   6  278.67   11.10
  -3   3  -6  291.97   11.00
   3   3   6  300.57   11.30
  -3   3  -6  277.77   11.20
   3   3   6  290.47   11.30
   3   3   6  289.67   11.10
   3   3   6  296.17   11.50
  -3   3  -6  283.17   11.10
  -4   3   6  110.69    4.50
  -4   3   6  106.09    4.40
  -4   3   6  116.79    4.60
  -4  -3   6  109.09    4.60
   4   3   6  115.99    4.50
   4   3   6  116.19    4.90
   4   3   6  107.89    5.00
  -4   3  -6  112.29    4.60
  -4   3  -6  112.39    4.40
  -5   3   6   11.50    1.00
  -5  -3  -6   10.70    0.80
  -5   3   6   11.50    0.90
   5   3   6   11.00    1.40
   5   3   6   12.50    1.20
   5   3   6   10.80    0.90
  -5   3  -6   12.30    0.80
  -5  -3   6   12.10    1.00
  -5   3  -6   11.50    0.90
  -6   3   6  103.39    4.40
  -6   3   6  102.59    4.30
  -6  -3  -6  101.59    4.50
  -6  -3  -6   94.59    4.10
  -6   3  -6   99.19    4.40
   6   3   6   97.29    5.00
   6   3   6  101.49    4.80
  -6   3  -6  100.19    4.20
  -6  -3   6  100.29    4.40
   7  -3   6   40.10    2.00
   7  -3   6   43.20    2.00
   7  -3   6   37.20    1.90
   7   3  -6   38.10    2.10
   7  -3   6   38.40    1.90
   7   3  -6   37.90    2.00
   7   3   6   40.10    1.90
   7  -3  -6   39.50    2.00
   7   3   6   40.40    2.00
   8  -3   6   36.40    1.70
   8   3  -6   34.00    1.80
   8   3  -6   34.60    1.90
   8  -3   6   36.80    1.70
   8  -3   6   31.40    1.60
   8  -3   6   37.90    1.80
   8   3   6   35.90    1.70
  -8   3  -6   32.70    1.70
   8  -3  -6   36.60    1.70
   8   3   6   33.60    1.60
   9   3  -6    0.10    0.30
   9   3  -6    0.80    0.40
   9  -3   6    0.80    0.30
   9  -3   6    0.80    0.30
   9   3   6    0.20    0.30
   9  -3  -6    0.80    0.30
  -9   3  -6    0.80    0.30
   0   4   6  323.57   12.20
   0   4   6  321.67   12.20
   0   4   6  314.47   12.10
   0  -4  -6  321.57   12.90
  -1   4   6  283.57   10.00
  -1   4   6  261.87    9.80
  -1   4   6  259.57    9.90
  -1   4  -6  262.27    9.80
   1   4   6  248.38   10.10
   1  -4  -6  260.07   11.00
   1   4   6  252.47   10.00
   1   4   6  273.57    9.90
   1   4   6  243.98   10.10
  -2   4   6  799.32   28.80
  -2   4   6  811.82   28.80
  -2   4   6  777.32   28.70
  -2   4  -6  753.22   29.00
   2   4   6  787.12   29.00
  -2   4  -6  728.33   28.70
   2   4   6  819.52   28.80
   2   4   6  679.33   29.00
   2   4   6  755.32   29.00
  -3   4   6  678.33   24.90
  -3   4   6  692.83   25.10
  -3   4   6  706.73   25.10
   3   4   6  686.03   25.10
  -3   4  -6  642.94   25.00
  -3   4  -6  609.54   25.20
   3   4   6  682.23   25.30
  -3   4  -6  667.53   24.90
   3   4   6  658.63   25.30
   3   4   6  635.24   25.40
  -4   4   6   48.50    2.10
  -4   4   6   49.40    2.30
  -4   4   6   51.19    2.30
   4   4   6   49.80    2.70
   4   4   6   55.79    2.60
   4   4   6   50.79    2.30
   4   4   6   48.10    2.50
  -4   4  -6   52.29    2.20
  -4   4  -6   49.60    2.30
  -5  -4  -6   40.20    1.90
  -5   4   6   41.10    2.00
  -5   4   6   39.00    1.90
  -5   4   6   43.00    2.10
  -5   4  -6   44.10    2.00
   5   4   6   40.10    2.10
  -5   4  -6   44.50    2.10
   5   4   6   39.90    2.60
   5   4   6   47.30    2.50
  -6  -4  -6   24.30    1.70
  -6  -4  -6   24.70    1.40
  -6   4   6   25.90    1.60
  -6   4   6   26.00    1.70
   6  -4   6   26.40    1.70
   6   4   6   27.20    1.60
  -6   4  -6   26.00    1.60
  -6   4  -6   25.90    1.40
   6   4   6   27.90    2.00
   6   4   6   28.40    2.30
   7   4  -6   19.10    1.40
   7  -4   6   18.10    1.20
   7  -4   6   19.50    1.20
   7  -4   6   19.30    1.20
   7   4  -6   18.60    1.30
   7   4   6   19.80    1.20
   7   4   6   17.40    1.20
   7  -4  -6   20.50    1.50
  -7   4  -6   18.90    1.20
   7  -4  -6   19.20    1.30
   8   4  -6   12.30    0.90
   8  -4   6   13.00    0.90
   8  -4   6   13.50    0.90
   8  -4   6   12.90    1.00
   8   4  -6   11.90    1.00
   8  -4  -6   14.00    0.90
  -8   4  -6   13.20    0.90
   8   4   6   12.40    0.90
   8   4   6   11.90    0.90
   0   5   6 1212.98   43.80
   0   5   6 1164.48   44.10
   0   5   6 1208.28   43.90
   0   5  -6 1109.09   44.10
   1   5  -6  107.99    4.60
  -1   5   6  104.59    4.40
  -1   5   6  110.49    4.20
  -1   5   6  109.49    4.30
   1   5   6  110.69    4.20
   1   5   6  113.99    4.40
  -1   5  -6  100.09    4.10
  -1   5  -6   93.89    4.50
   1   5   6  107.79    4.50
  -2   5   6  227.28    8.40
   2   5  -6  217.28    8.80
  -2   5   6  226.28    8.50
   2   5   6  193.18    8.70
  -2   5  -6  213.38    8.70
   2   5   6  231.08    8.80
   2   5   6  224.98    8.50
   2   5   6  214.28    8.60
  -2   5  -6  225.28    8.30
  -3   5   6   26.30    1.30
  -3   5   6   26.30    1.20
  -3   5  -6   23.40    1.70
   3   5   6   24.80    1.70
  -3   5  -6   25.70    1.20
   3   5   6   24.90    1.50
   3   5   6   24.90    1.30
   3   5   6   26.40    1.60
  -4   5   6  220.58    8.70
  -4   5   6  230.08    8.60
   4   5   6  225.08    9.00
   4   5   6  225.78    8.70
  -4   5  -6  221.48    8.60
   4   5   6  207.48    9.20
   4   5   6  228.68    9.10
  -5  -5  -6   79.49    3.40
  -5   5   6   80.19    3.40
  -5   5   6   86.59    3.60
  -5   5  -6   81.99    3.50
   5   5   6   82.29    4.20
   5   5   6   81.29    4.00
   5   5   6   84.79    3.60
   6  -5   6   24.70    1.40
   6  -5   6   24.40    1.40
   6   5  -6   27.40    1.60
   6  -5   6   26.20    1.40
   6   5  -6   22.40    1.60
   6  -5  -6   26.10    1.50
   6  -5  -6   27.30    1.50
   6   5   6   27.50    1.40
  -6   5  -6   25.20    1.50
   7  -5   6    4.10    0.60
   7  -5   6    3.90    0.60
   7   5  -6    4.30    0.70
   7  -5   6    3.80    0.60
   7   5  -6    3.90    0.60
   7  -5  -6    3.60    0.60
   7  -5  -6    3.80    0.60
  -7   5  -6    3.30    0.50
   7   5   6    1.80    0.40
   8  -5   6   28.70    1.50
   8  -5   6   29.80    1.40
   8   5  -6   26.90    1.40
  -8   5   6   29.10    1.50
   8   5  -6   30.00    1.60
   8  -5   6   30.40    1.50
  -8   5  -6   33.20    1.50
   8  -5  -6   30.50    1.40
   8  -5  -6   28.30    1.50
   0   6   6  333.57   12.30
   0   6   6  304.37   12.50
   0   6   6  330.17   12.20
   0   6  -6  314.87   12.60
   1   6  -6   84.69    4.30
  -1   6   6   94.89    4.00
  -1   6   6   97.69    3.90
  -1   6   6  104.69    4.30
   1   6   6  102.29    4.00
   1   6   6   89.49    4.30
  -1   6  -6  109.49    4.50
   1   6   6  105.89    4.20
  -2   6   6  212.68    8.00
  -2   6   6  208.58    7.90
   2   6  -6  190.18    8.30
  -2   6  -6  192.28    8.30
   2   6   6  196.78    8.10
   2   6   6  204.78    7.90
   2   6   6  220.88    8.40
  -2   6  -6  206.28    7.80
  -3   6   6    5.20    0.60
  -3   6   6    4.90    0.50
  -3   6  -6    5.60    0.50
   3   6   6    5.90    0.70
   3   6   6    6.10    0.90
   3   6   6    5.60    0.80
  -4   6   6  127.89    5.20
  -4   6   6  126.79    5.40
   4   6   6  136.49    5.40
  -4   6  -6  132.49    5.30
   4   6   6  132.79    5.80
   4   6   6  136.39    5.70
  -5   6   6    2.20    0.50
  -5   6   6    2.40    0.60
   5   6   6    2.80    0.80
  -5   6  -6    4.50    0.60
   5   6   6    3.10    0.60
   6  -6   6   34.70    1.80
   6   6  -6   33.90    1.90
   6  -6   6   40.60    1.90
   6  -6   6   37.60    1.80
   6  -6  -6   38.20    1.90
  -6   6  -6   39.10    1.90
  -7   6   6    7.90    0.80
   7  -6   6    9.40    0.90
   7  -6   6    8.60    0.80
   7   6  -6    8.10    0.90
   7  -6   6    9.20    0.80
  -7   6  -6    9.90    0.90
   7  -6  -6    9.40    0.80
   7  -6  -6    8.30    0.90
  -8   6   6    6.40    0.60
   8  -6   6    6.60    0.60
   8  -6   6    7.60    0.70
   8  -6  -6    6.70    0.60
   8  -6  -6    6.60    0.60
  -8   6  -6    6.50    0.60
   0   7   6  404.06   15.30
   0   7  -6  371.06   15.80
   0   7   6  428.26   15.80
   0   7   6  407.76   15.50
  -1   7   6   63.69    2.60
   1   7  -6   56.29    3.10
  -1   7   6   61.79    2.80
  -1   7   6   59.59    2.90
  -1   7  -6   61.89    3.10
   1   7   6   67.69    3.10
   1   7   6   60.39    2.60
   1   7   6   62.29    2.90
  -2   7   6   48.40    2.30
   2   7  -6   53.99    2.90
  -2   7   6   52.19    2.40
   2   7   6   56.89    2.70
  -2   7  -6   50.09    2.80
  -2   7  -6   56.39    2.50
   2   7   6   52.79    2.40
   2   7   6   52.89    2.80
  -3   7   6   69.99    3.10
  -3   7   6   71.59    3.00
  -3   7  -6   67.79    3.00
   3   7   6   73.69    3.50
   3   7   6   69.09    3.40
   3   7   6   75.19    3.10
  -4   7   6   75.59    3.40
  -4   7   6   76.99    3.30
   4   7   6   78.29    3.80
  -4   7  -6   80.29    3.30
   4   7   6   76.49    3.40
   5  -7   6    8.50    0.90
   5  -7   6    8.60    0.80
   5  -7   6    7.10    0.80
   5  -7  -6    5.80    0.80
  -5   7  -6    8.60    0.90
   6  -7   6  147.09    6.00
   6  -7   6  155.98    6.00
   6  -7  -6  154.08    6.10
  -6   7  -6  153.68    6.10
   7  -7   6    2.50    0.50
   7  -7   6    2.00    0.40
   7  -7  -6    2.20    0.50
  -7   7  -6    2.00    0.40
   8  -7   6   15.60    0.80
   8  -7   6   17.10    0.90
  -8   7  -6   13.90    0.80
   8  -7  -6   14.50    0.80
   0   8   6  207.58    8.10
   0   8  -6  207.08    8.70
   0   8   6  206.18    8.50
   0   8   6  205.38    8.30
  -1   8   6   26.50    1.40
   1   8  -6   29.60    2.00
  -1   8   6   27.50    1.80
  -1   8   6   27.80    1.60
   1   8   6   29.00    1.70
  -1   8  -6   28.80    2.00
   1   8   6   27.90    1.50
   1   8   6   28.70    1.90
  -2   8   6  428.76   15.50
   2   8  -6  410.26   16.20
   2   8   6  405.86   16.10
  -2   8  -6  392.96   16.10
   2   8   6  394.16   15.50
   3   8  -6   39.20    2.50
  -3   8   6   40.50    1.90
  -3   8   6   38.90    2.10
   3   8   6   42.80    2.50
   3   8   6   42.40    2.00
  -3   8  -6   38.90    2.00
  -4   8   6  172.68    7.00
  -4   8   6  173.68    7.20
   4  -8   6  172.48    6.90
   4  -8  -6  183.18    7.00
  -4   8  -6  177.98    7.00
   4   8   6  176.78    6.90
   4   8   6  178.78    7.60
  -4   8  -6  181.28    7.00
   5  -8   6   36.20    1.70
   5  -8   6   36.70    1.80
   5  -8  -6   36.80    1.80
  -5   8  -6   34.40    1.80
   6  -8   6   36.80    1.80
   6  -8   6   40.30    1.90
  -6   8  -6   40.30    1.90
   6  -8  -6   39.90    1.90
   7  -8   6   30.40    1.50
   7  -8   6   31.10    1.50
  -7   8  -6   29.70    1.50
   7  -8  -6   33.60    1.50
   0   9  -6   11.60    1.40
   0   9   6   10.00    1.30
   0   9   6   10.60    0.90
   1   9  -6   75.49    4.10
  -1   9   6   82.59    4.00
  -1   9   6   80.19    3.50
   1   9   6   80.99    3.50
  -1   9  -6   88.49    4.30
   1   9   6   80.89    4.00
   2   9  -6  643.44   25.20
  -2   9   6  648.74   24.40
  -2   9   6  614.54   24.60
  -2   9  -6  658.13   25.20
   2   9   6  644.54   24.50
   2   9   6  662.43   25.00
   3  -9   6   32.10    1.60
   3   9  -6   32.40    2.30
   3   9  -6   34.50    1.80
  -3   9   6   32.80    1.70
  -3   9   6   33.10    1.80
  -3   9   6   33.50    1.90
   3  -9  -6   33.00    1.70
  -3   9  -6   32.30    1.70
   3   9   6   30.00    1.80
   3   9   6   32.80    1.60
   3   9   6   35.10    1.80
   3   9   6   29.80    2.10
   4  -9   6  134.99    5.40
  -4   9   6  136.79    5.50
   4   9   6  135.89    5.40
   4  -9  -6  139.29    5.40
   4   9   6  138.19    5.70
   4  -9  -6  140.59    5.50
   4   9   6  128.99    6.00
  -4   9  -6  135.49    5.40
   5  -9   6   88.89    3.60
   5  -9  -6   85.99    3.70
  -5   9  -6   88.29    3.60
   6  -9   6   15.40    0.90
   6  -9   6   13.40    0.90
   6  -9  -6   15.70    1.10
  -6   9  -6   14.80    0.90
   7  -9   6   10.30    0.60
   7  -9   6   11.20    0.70
  -7   9  -6    9.40    0.70
   7  -9  -6   11.00    0.70
   0  10  -6   93.69    4.00
   0  10  -6  100.19    4.90
   0  10   6   95.39    4.10
   0  10   6   98.79    4.60
   0  10   6   97.89    4.00
   0  10   6   89.59    4.10
   0  10   6   95.19    4.10
   1  10  -6  108.29    4.80
  -1  10   6  116.09    4.90
  -1  10   6  113.49    4.80
   1  10  -6  136.19    5.80
   1  10   6  114.99    5.00
   1  10   6  116.99    5.10
   1  10   6  116.99    4.90
   1  10   6  123.89    5.50
   1  10   6  118.49    4.80
  -1  10  -6  118.29    5.60
  -2  10   6  210.18    8.20
   2  10  -6  209.78    8.30
   2  10  -6  202.88    9.00
   2 -10   6  208.78    8.10
  -2  10  -6  218.48    9.10
  -2  10  -6  210.58    8.20
   2  10   6  215.18    8.20
   2 -10  -6  211.08    8.20
   2  10   6  206.28    8.90
   2  10   6  208.78    8.40
  -2  10  -6  207.68    8.20
  -3  10   6   15.80    1.10
   3 -10   6   16.50    1.00
  -3  10   6   14.50    1.30
   3  10  -6   16.90    1.20
   3  10  -6   17.30    1.80
  -3  10  -6   16.70    1.10
   3  10   6   16.00    1.30
   3  10   6   16.00    1.50
   3 -10  -6   16.20    1.10
   3 -10  -6   16.30    1.00
   3  10   6   15.80    1.00
  -4  10   6  213.68    8.60
   4 -10   6  225.38    8.50
   4  10  -6  229.38    8.60
   4 -10  -6  223.78    8.50
  -4  10  -6  213.88    8.50
   4 -10  -6  223.28    8.60
   4  10   6  215.38    8.70
   4  10   6  217.38    8.50
   5 -10   6   40.50    1.80
  -5  10  -6   38.50    1.80
   5 -10  -6   41.40    1.90
   6 -10   6   23.00    1.10
  -6  10  -6   20.50    1.10
   6 -10  -6   21.90    1.20
   0  11   6   48.30    2.30
   0  11  -6   49.10    3.10
   0  11   6   51.59    2.30
   0  11   6   43.30    2.70
   0  11  -6   47.90    2.30
   0  11   6   49.40    2.40
   1  11  -6   41.70    2.70
  -1  11   6   41.60    2.10
   1  11  -6   44.00    2.00
  -1  11   6   39.50    2.00
   1  11   6   45.80    2.20
  -1  11  -6   36.70    2.60
   1 -11  -6   37.00    1.90
   1  11   6   40.50    1.90
   1  11   6   39.00    2.10
   1  11   6   38.30    2.50
   2  11  -6  109.49    5.30
  -2  11   6  107.49    4.60
   2  11  -6  110.29    4.50
   2 -11   6  106.19    4.30
  -2  11   6  112.79    4.50
   2  11   6  109.49    4.40
   2 -11  -6  107.89    4.40
   2  11   6  105.59    4.60
   3 -11   6   72.69    3.00
  -3  11   6   74.09    3.10
   3  11  -6   76.19    3.20
   3 -11  -6   71.69    3.00
   3 -11  -6   74.09    3.00
   3  11   6   70.99    3.20
   3  11   6   68.69    3.00
  -3  11  -6   70.19    3.00
   4  11  -6   38.00    1.80
   4 -11   6   37.90    1.70
   4 -11  -6   37.10    1.70
   4  11   6   38.10    1.70
   4 -11  -6   37.50    1.80
  -4  11  -6   36.30    1.70
   4  11   6   36.40    1.90
   5 -11   6   21.40    1.10
   5 -11  -6   19.90    1.10
  -5  11  -6   18.40    1.00
   5 -11  -6   19.60    1.00
   0  12   6   -0.20    0.40
   0 -12  -6   -0.50    0.30
   0  12  -6    0.00    0.40
   0  12   6    0.20    0.50
   0  12   6    0.30    0.50
   1  12  -6   22.40    1.40
  -1  12   6   24.10    1.40
  -1  12   6   22.50    1.30
   1  12   6   24.60    1.50
   1 -12  -6   23.80    1.20
   1  12   6   23.50    1.30
   2 -12   6   56.69    2.50
   2  12  -6   63.59    2.70
  -2  12   6   60.19    2.70
   2 -12  -6   60.29    2.60
   2 -12  -6   62.29    2.50
   2  12   6   65.89    2.80
   2  12   6   61.89    2.60
   3  12  -6   60.79    2.70
  -3  12   6   62.79    2.70
   3 -12   6   62.79    2.60
   3  12   6   60.69    2.70
   3  12   6   62.49    2.60
   3 -12  -6   65.09    2.60
   3 -12  -6   60.89    2.60
   4  12  -6   19.20    1.10
   4 -12   6   18.90    1.00
   4 -12  -6   21.10    1.00
   4 -12  -6   22.20    1.10
   4  12   6   21.00    1.10
   0  13   6   36.60    1.70
   0  13  -6   35.10    1.70
   0  13   6   37.50    1.70
  -1  13   6    5.20    0.70
   1  13  -6    4.80    0.70
   1  13   6    5.50    0.70
   1  13   6    4.20    0.60
   1 -13  -6    4.50    0.50
   1 -13  -6    5.50    0.50
   2 -13   6   21.10    1.00
  -2  13   6   21.70    1.10
   2  13  -6   21.70    1.10
   2  13   6   22.00    1.20
   2  13   6   18.60    1.00
   2 -13  -6   20.60    1.00
   2 -13  -6   21.50    1.00
   3  13  -6   26.50    1.30
   3 -13   6   28.70    1.20
   3 -13  -6   27.10    1.20
   3  13   6   27.40    1.40
   3 -13  -6   29.20    1.20
   3  13   6   26.40    1.20
   1   0   7  431.76   17.20
  -1   0   7  446.16   17.40
   1   0  -7  447.36   17.20
  -1   0   7  470.35   16.70
   1   0   7  420.66   16.80
   2   0   7    1.20    0.30
  -2   0   7    1.60    0.20
   2   0   7    1.40    0.40
   2   0   7    1.70    0.30
  -2   0   7    1.40    0.30
   3   0   7   75.19    3.30
  -3   0   7   77.19    3.20
  -3   0  -7   75.99    3.00
   3   0   7   77.79    3.40
  -3   0   7   72.09    3.00
   3   0   7   77.09    3.10
  -4   0  -7  131.99    5.30
   4   0   7  136.19    5.80
   4   0   7  139.29    5.30
  -4   0   7  138.39    5.50
  -4   0   7  128.49    5.30
   4   0   7  133.69    5.60
  -5   0  -7  296.17   11.70
  -5   0  -7  298.87   11.50
  -5   0   7  302.37   11.70
  -5   0   7  294.47   11.50
   5   0   7  303.77   12.00
   5   0   7  304.67   12.30
   6   0   7   73.69    4.10
   6   0   7   79.69    3.90
  -6   0  -7   75.59    3.30
  -6   0  -7   77.69    3.60
  -6   0   7   76.59    3.60
   7   0  -7   18.10    1.30
   7   0  -7   15.10    1.30
   7   0   7   17.20    1.20
   7   0   7   17.60    1.20
   7   0   7   18.60    1.20
   8   0  -7    1.80    0.60
   8   0   7    1.70    0.50
   8   0  -7    2.60    0.50
   8   0   7    1.50    0.50
   9   0   7    6.60    0.60
   9   0   7    5.30    0.60
   9   0  -7    6.30    0.70
   9   0  -7    6.90    0.70
   0   1   7 1091.89   41.10
   0   1   7 1074.59   41.80
   0  -1  -7 1104.89   41.70
   0  -1   7 1135.79   41.70
   1  -1   7  370.66   15.00
  -1  -1  -7  385.96   14.90
   1  -1   7  376.96   14.50
  -1   1   7  385.46   15.30
  -1   1   7  400.76   14.40
   1   1  -7  386.16   14.90
  -1   1   7  376.76   14.30
   1   1   7  372.76   14.30
   1   1   7  345.77   14.50
  -1  -1   7  403.26   14.30
  -1  -1   7  389.26   15.00
   1  -1  -7  366.66   15.00
   1   1   7  396.06   14.40
  -2   1   7   75.89    2.90
   2  -1   7   67.09    3.10
  -2   1   7   73.19    2.80
   2  -1   7   69.29    3.00
   2  -1   7   71.19    2.80
   2   1   7   72.19    3.00
   2   1   7   71.19    2.90
  -2   1  -7   72.89    2.80
   2   1   7   71.59    3.20
  -2  -1   7   73.49    2.90
   3  -1   7  197.68    7.40
  -3   1   7  200.28    7.50
  -3  -1  -7  188.18    7.50
  -3   1   7  193.88    7.30
   3  -1   7  190.28    7.50
   3  -1   7  171.78    7.60
   3   1   7  193.38    7.80
  -3  -1   7  192.28    7.40
   3   1   7  188.68    7.50
   3   1   7  192.28    7.40
   3   1   7  192.68    7.60
  -3   1  -7  190.68    7.30
   4  -1   7    1.00    0.50
   4  -1   7    1.50    0.50
  -4   1   7    1.30    0.40
  -4  -1  -7    1.20    0.30
  -4   1   7    1.40    0.30
   4   1   7    1.20    0.60
  -4   1  -7    1.20    0.30
  -4   1  -7    1.70    0.40
  -4  -1   7    1.30    0.40
   4   1   7    1.60    0.40
   4   1   7    1.00    0.50
   5  -1   7   50.19    2.90
  -5   1   7   49.10    2.30
   5  -1   7   47.80    2.60
  -5   1   7   53.19    2.50
  -5  -1  -7   50.69    2.20
  -5  -1  -7   48.20    2.50
   5   1   7   49.90    2.30
  -5   1  -7   52.29    2.20
   5   1   7   49.99    2.90
  -5   1  -7   51.39    2.50
   5   1   7   49.99    2.70
  -5  -1   7   53.99    2.50
  -6  -1  -7    4.40    0.70
   6  -1   7    4.30    1.10
  -6   1   7    5.90    0.90
  -6  -1  -7    5.80    0.90
  -6   1   7    4.90    0.70
   6   1   7    4.40    1.00
  -6  -1   7    4.20    0.80
  -6   1  -7    5.30    0.60
   6   1   7    5.20    1.10
  -6   1  -7    6.10    0.90
   7  -1   7   -0.30    0.40
   7   1  -7   -0.20    0.60
   7  -1   7   -0.30    0.40
   7   1  -7    0.80    0.50
   7  -1   7    0.40    0.40
   7  -1  -7    0.30    0.60
   7   1   7    0.20    0.40
   7   1   7    0.00    0.50
   7   1   7    0.60    0.40
   7  -1  -7   -0.20    0.50
   8   1  -7    3.70    0.70
   8  -1   7    4.90    0.80
   8  -1   7    5.90    0.80
   8   1  -7    3.90    0.60
   8  -1   7    4.90    0.60
   8   1   7    4.70    0.70
   8   1   7    3.20    0.50
   8  -1  -7    5.80    0.90
   8  -1  -7    5.90    0.80
   9   1  -7   21.70    1.20
   9  -1   7   20.40    1.10
   9  -1   7   21.70    1.10
   9   1  -7   19.20    1.10
   9   1   7   20.60    1.00
   9   1   7   21.20    1.10
   9  -1  -7   21.20    1.10
   9  -1  -7   21.40    1.10
   0  -2  -7   67.19    3.30
   0   2   7   67.49    2.70
   0  -2   7   69.39    3.30
   0   2   7   70.09    2.80
   0   2   7   67.39    2.70
  -1   2   7  578.24   20.70
  -1   2   7  538.95   21.70
   1  -2   7  555.94   21.40
  -1  -2  -7  567.74   21.20
  -1   2   7  549.74   20.60
  -1   2   7  550.44   20.50
   1   2   7  571.04   20.60
   1   2   7  532.25   20.70
   1  -2  -7  571.24   21.50
   1   2   7  489.55   20.80
   2  -2   7  184.98    7.70
   2  -2   7  189.78    7.60
  -2   2   7  206.98    7.50
  -2   2   7  206.68    7.60
  -2   2   7  197.28    7.40
  -2   2  -7  198.28    7.50
  -2   2  -7  187.38    7.50
  -2  -2   7  207.38    7.60
   2   2   7  205.88    7.50
   2   2   7  178.18    7.80
   2   2   7  203.88    7.70
  -3   2   7   87.79    3.50
   3  -2   7   78.99    3.70
  -3  -2  -7   85.09    3.60
  -3   2   7   89.89    3.60
   3  -2   7   82.89    3.60
  -3   2   7   81.99    3.30
  -3  -2   7   91.59    3.60
   3   2   7   91.69    3.50
   3   2   7   89.79    3.90
   3   2   7   85.69    3.60
   3   2   7   88.19    3.70
  -3   2  -7   82.69    3.50
  -3   2  -7   83.69    3.60
  -3   2  -7   89.29    3.40
  -4   2   7   32.10    1.60
   4  -2   7   28.50    1.80
   4  -2   7   31.40    1.70
  -4  -2  -7   30.70    1.40
  -4   2   7   33.70    1.50
  -4   2  -7   30.20    1.60
   4   2   7   32.30    1.80
  -4   2  -7   32.30    1.40
  -4  -2   7   29.40    1.60
   4   2   7   32.80    1.50
   4   2   7   27.30    1.90
  -5   2   7   22.80    1.40
  -5  -2  -7   20.40    1.10
   5  -2   7   20.20    1.70
  -5   2   7   21.60    1.20
  -5  -2   7   20.90    1.30
   5   2   7   20.50    1.20
  -5   2  -7   21.80    1.20
   5   2   7   19.40    1.70
  -5   2  -7   21.40    1.40
   5   2   7   21.20    1.60
  -6  -2  -7    2.80    0.50
  -6   2   7    2.20    0.50
  -6  -2  -7    1.90    0.70
   6  -2   7    2.80    0.90
  -6   2   7    3.50    0.80
  -6   2  -7    3.00    0.70
   6   2   7    3.60    1.10
  -6  -2   7    2.80    0.60
   6   2   7    2.50    0.90
  -6   2  -7    2.10    0.50
   7   2  -7   58.39    2.80
   7  -2   7   60.29    2.70
   7  -2   7   59.59    2.60
   7  -2   7   55.99    2.60
   7  -2   7   63.29    2.70
   7   2  -7   57.19    2.80
   7   2   7   58.69    2.60
   7   2   7   58.19    2.70
   7  -2  -7   62.79    2.70
   7  -2  -7   55.49    2.80
   8  -2   7   44.30    2.00
   8   2  -7   42.20    2.10
   8   2  -7   40.30    2.10
   8  -2   7   40.60    2.00
   8  -2   7   39.90    1.90
   8  -2   7   40.40    1.90
  -8   2  -7   39.70    1.90
   8  -2  -7   43.40    2.00
   8   2   7   40.50    1.90
   8   2   7   43.30    2.00
   8  -2  -7   40.60    2.10
   9   2  -7   20.40    1.00
   9  -2   7   21.10    1.10
   9  -2   7   20.60    1.00
   9   2  -7   21.40    1.10
   9  -2  -7   19.50    1.10
   9   2   7   17.80    1.00
   9   2   7   19.00    1.00
   0   3   7  367.76   14.30
   0   3   7  382.16   14.20
   0  -3  -7  385.76   15.00
   0   3   7  381.16   14.40
  -1   3   7   89.19    3.50
  -1   3   7   88.39    3.40
  -1   3   7   89.59    3.50
  -1  -3  -7   87.89    4.00
   1   3   7   89.59    3.60
  -1   3  -7   82.99    3.40
   1   3   7   90.99    3.50
   1  -3  -7   88.89    4.30
   1   3   7   86.09    3.70
  -2   3   7  699.43   25.60
  -2   3   7  671.03   25.50
  -2   3   7  715.13   25.70
   2   3   7  699.33   25.90
   2   3   7  702.83   25.60
  -2   3  -7  661.03   25.80
   2   3   7  617.64   25.80
  -2   3  -7  663.23   25.50
   2   3   7  720.63   25.80
  -3   3   7 1000.60   35.30
  -3   3   7 1020.10   35.30
  -3   3   7  922.71   35.10
  -3   3  -7  910.61   35.20
   3   3   7  997.80   35.30
   3   3   7  882.01   35.40
  -3   3  -7  919.91   35.40
  -3   3  -7  986.70   35.20
  -3  -3   7  911.01   35.20
   3   3   7  971.70   35.50
   3   3   7  831.42   35.60
  -4   3   7   24.80    1.20
  -4   3   7   26.10    1.40
  -4  -3  -7   27.00    1.50
  -4   3   7   27.20    1.50
   4   3   7   33.70    1.80
  -4  -3   7   26.20    1.40
  -4   3  -7   26.50    1.40
  -4   3  -7   26.90    1.30
   4   3   7   29.20    1.40
   4   3   7   26.40    1.90
   4   3   7   27.50    1.60
  -5  -3  -7   73.79    3.00
  -5   3   7   71.59    3.10
  -5   3   7   71.69    3.20
  -5   3  -7   72.49    3.20
   5   3   7   72.19    3.50
  -5  -3   7   70.39    3.20
   5   3   7   69.89    3.10
  -5   3  -7   67.39    3.00
   5   3   7   72.89    3.80
  -6   3   7    4.40    0.70
  -6   3   7    5.00    0.90
  -6  -3  -7    4.00    0.80
  -6  -3  -7    4.40    0.70
   6   3   7    5.20    1.10
  -6   3  -7    4.80    0.90
   6   3   7    5.60    1.20
  -6  -3   7    5.10    0.90
  -6   3  -7    4.70    0.60
   7  -3   7   56.19    2.60
   7   3  -7   54.19    2.80
   7  -3   7   64.99    2.70
   7  -3   7   56.69    2.60
   7  -3   7   57.89    2.60
   7   3  -7   57.99    2.70
   7   3   7   57.29    2.60
   7  -3  -7   60.19    2.70
   7   3   7   59.59    2.60
  -7   3  -7   60.49    2.60
   8   3  -7   68.29    3.00
   8  -3   7   67.29    2.90
   8   3  -7   66.59    3.10
   8  -3   7   70.99    2.90
   8  -3   7   66.29    2.90
   8  -3   7   68.59    2.90
   8   3   7   68.89    2.80
   8  -3  -7   68.69    2.90
  -8   3  -7   66.69    2.90
   8   3   7   68.79    2.90
   9   3  -7   22.90    1.10
   9  -3   7   20.90    1.00
   9   3  -7   22.10    1.10
   9  -3   7   19.90    1.00
   9   3   7   20.70    1.00
   9  -3  -7   22.20    1.10
  -9   3  -7   20.60    1.00
   9   3   7   18.40    1.10
   0   4  -7  348.07   14.00
   0  -4  -7  367.86   14.60
   0   4   7  361.86   13.90
   0   4   7  370.76   13.90
   0   4   7  376.26   13.70
  -1   4   7  869.01   30.20
   1   4  -7  725.03   30.40
  -1   4   7  824.62   30.10
  -1   4   7  798.52   30.00
  -1   4  -7  876.51   30.20
   1  -4  -7  798.32   31.20
   1   4   7  795.72   30.20
   1   4   7  751.62   30.30
   1   4   7  824.42   30.10
  -1   4  -7  804.92   30.30
   1   4   7  772.62   30.30
  -2   4   7  148.09    5.70
   2   4  -7  145.19    6.10
  -2   4   7  158.68    5.90
  -2   4   7  157.18    5.80
  -2   4  -7  133.69    6.00
   2   4   7  147.89    6.10
  -2   4  -7  141.29    5.70
   2   4   7  158.78    6.00
   2   4   7  158.88    5.80
   2   4   7  141.79    6.10
  -3   4   7  466.75   17.40
  -3   4   7  472.55   17.50
  -3   4   7  459.65   17.60
   3   4   7  501.55   17.90
   3   4   7  483.75   17.50
  -3   4  -7  474.65   17.40
   3   4   7  463.35   17.80
  -3   4  -7  440.66   17.80
   3   4   7  406.46   17.90
  -4   4   7  590.54   22.30
  -4  -4  -7  582.64   22.50
  -4   4   7  596.24   22.30
  -4   4   7  577.64   22.10
   4   4   7  593.34   22.90
   4   4   7  597.74   22.30
   4   4   7  634.34   22.70
  -4   4  -7  610.34   22.20
   4   4   7  556.34   22.50
  -4   4  -7  550.74   22.20
  -5   4   7   17.30    1.20
  -5  -4  -7   15.90    1.00
  -5   4   7   17.00    1.10
   5   4   7   17.00    1.20
   5   4   7   16.90    1.70
  -5   4  -7   17.60    1.20
  -5   4  -7   17.80    1.00
   5   4   7   17.30    1.50
  -6   4   7   38.20    2.10
   6   4  -7   38.70    2.00
   6  -4   7   36.90    1.90
   6  -4   7   38.40    1.90
   6  -4   7   39.20    1.90
  -6   4   7   40.20    2.00
  -6  -4  -7   36.90    1.90
   6   4  -7   33.50    2.00
  -6  -4  -7   36.00    2.20
   6   4   7   39.00    2.70
   6   4   7   39.90    2.00
   6   4   7   40.90    1.90
   6  -4  -7   40.90    2.00
  -6   4  -7   39.40    1.90
  -6   4  -7   40.70    1.90
   6   4   7   39.70    1.90
   6   4   7   36.50    2.50
   7  -4   7   15.30    1.00
   7  -4   7   13.50    1.00
   7  -4   7   15.00    1.00
   7   4  -7   13.10    1.20
   7   4  -7   14.40    1.20
   7  -4   7   13.70    1.10
   7   4   7   14.20    1.00
  -7   4  -7   15.40    1.10
   7  -4  -7   15.60    1.10
   8   4  -7   33.00    1.80
   8   4  -7   33.70    1.70
   8  -4   7   34.90    1.70
   8  -4   7   34.20    1.60
   8  -4   7   33.10    1.60
   8  -4   7   34.00    1.70
  -8   4  -7   35.00    1.60
   8   4   7   33.70    1.60
   8  -4  -7   35.50    1.60
   8   4   7   32.00    1.60
   0   5   7  346.57   12.70
   0   5   7  332.87   12.90
   0   5   7  340.47   12.60
   0   5  -7  320.87   13.00
   0   5   7  323.27   12.80
  -1   5   7  431.36   15.50
  -1   5   7  404.56   15.70
  -1   5   7  407.86   15.60
  -1   5   7  424.16   15.60
   1   5  -7  418.16   15.90
   1   5   7  415.96   15.70
   1   5   7  392.16   15.80
   1   5   7  406.66   15.80
   1   5   7  413.16   15.50
  -1   5  -7  392.76   15.90
   2   5  -7  322.07   12.50
  -2   5   7  320.77   12.20
  -2   5   7  323.37   12.00
  -2   5   7  328.07   12.20
  -2   5  -7  297.47   12.40
   2   5   7  324.27   12.10
   2   5   7  322.17   12.50
   2   5   7  319.77   12.50
   2   5   7  314.97   12.40
  -2   5  -7  310.07   12.00
  -3   5   7  143.29    5.50
  -3   5   7  133.79    5.60
  -3   5   7  141.49    5.40
   3   5   7  143.19    5.80
  -3   5  -7  132.29    5.80
   3   5   7  142.49    5.80
   3   5   7  128.09    5.90
   3   5   7  143.39    5.50
  -3   5  -7  135.09    5.40
  -4   5   7  157.38    6.40
  -4   5   7  158.68    6.30
   4   5   7  165.58    6.50
   4   5   7  158.98    6.80
  -4   5  -7  164.28    6.30
   4   5   7  153.48    7.00
   4   5   7  168.38    6.80
  -5   5   7   14.50    1.10
  -5  -5  -7   11.70    0.90
  -5   5   7   14.20    0.90
   5   5   7   13.80    1.10
   5   5   7   14.00    1.40
  -5   5  -7   14.30    0.90
   5   5   7   12.60    1.60
   6  -5   7  128.69    5.30
   6  -5   7  133.79    5.30
   6   5  -7  112.99    5.40
   6  -5   7  133.29    5.30
   6  -5  -7  136.19    5.30
   6   5   7  135.69    5.30
  -6   5  -7  137.39    5.30
   7   5  -7    7.30    1.00
   7  -5   7    9.40    0.80
   7  -5   7    9.00    0.90
   7  -5   7    9.80    0.80
   7   5  -7    8.00    0.90
   7  -5  -7    9.70    0.90
   7   5   7    9.70    0.80
  -7   5  -7    9.20    0.90
   7  -5  -7    9.60    0.90
   8  -5   7   24.80    1.20
   8   5  -7   21.20    1.20
   8  -5   7   23.50    1.20
  -8   5   7   21.80    1.20
   8   5  -7   24.40    1.30
  -8   5  -7   23.00    1.20
   8  -5  -7   22.30    1.20
   0   6   7  262.07   10.90
   0   6   7  286.77   10.50
   0   6  -7  267.07   11.00
   0   6   7  288.17   10.70
  -1   6   7  554.34   20.20
  -1   6   7  540.05   20.60
   1   6  -7  523.85   20.70
  -1   6   7  560.84   20.40
   1   6   7  515.45   20.30
  -1   6  -7  526.65   20.70
   1   6   7  578.14   20.50
   1   6   7  503.25   20.60
  -2   6   7    6.50    0.60
  -2   6   7    7.10    0.60
   2   6  -7    7.30    1.00
  -2   6  -7    7.10    0.50
   2   6   7    8.50    0.70
  -2   6  -7    9.40    1.00
   2   6   7    7.00    0.90
   2   6   7    7.70    0.90
  -3   6   7  148.69    6.00
  -3   6   7  148.79    5.80
   3   6   7  149.49    5.90
   3   6   7  149.69    6.30
  -3   6  -7  140.79    6.30
  -3   6  -7  146.49    5.80
   3   6   7  154.78    6.30
  -4   6   7   47.80    2.20
  -4   6   7   47.40    2.30
   4   6   7   50.39    2.70
   4   6   7   53.09    2.40
  -4   6  -7   47.10    2.20
   4   6   7   50.89    2.60
  -5   6   7   94.99    4.10
  -5   6   7   94.19    4.00
   5   6   7   91.99    4.60
   5   6   7  103.79    4.20
  -5   6  -7   98.39    4.00
   6  -6   7   46.20    2.10
   6  -6   7   41.90    2.00
   6   6  -7   39.80    2.10
   6  -6   7   40.60    2.00
  -6   6  -7   45.50    2.10
   6  -6  -7   44.70    2.10
   6   6   7   43.20    2.00
   7  -6   7   32.80    1.60
   7  -6   7   34.80    1.60
   7   6  -7   31.60    1.70
  -7   6  -7   33.60    1.60
   7  -6  -7   31.20    1.60
   8  -6   7    2.10    0.30
   8  -6   7    2.10    0.40
   8   6  -7    2.20    0.40
   8  -6  -7    1.80    0.40
  -8   6  -7    2.40    0.40
   0   7  -7   84.69    4.30
   0   7   7   96.49    3.80
   0   7   7   96.19    4.00
   0   7   7   94.39    4.20
  -1   7   7   82.69    3.50
  -1   7   7   79.29    3.30
   1   7  -7   78.19    3.90
  -1   7   7   79.39    3.60
   1   7   7   80.29    3.60
   1   7   7   81.79    3.40
   1   7   7   75.69    3.70
  -1   7  -7   81.09    3.90
   2   7  -7    0.40    0.60
  -2   7   7   -0.10    0.30
  -2   7   7    0.60    0.40
   2   7   7    0.10    0.50
   2   7   7    0.60    0.50
   2   7   7    0.00    0.40
  -2   7  -7    0.00    0.60
  -3   7   7  166.78    6.80
  -3   7   7  171.38    6.70
  -3   7  -7  171.88    7.30
   3   7   7  162.58    7.20
   3   7   7  173.78    6.80
  -3   7  -7  166.28    6.60
   3   7   7  178.68    7.20
  -4   7   7   97.99    4.00
  -4   7   7   97.69    4.10
   4   7   7  103.69    4.50
   4   7   7   89.19    4.10
   4   7   7   94.99    4.50
  -4   7  -7   93.79    3.90
   5  -7   7    9.50    0.90
   5   7  -7    9.80    1.00
   5  -7   7   12.20    0.90
   5   7   7   11.30    0.90
  -5   7  -7   11.60    0.90
   5   7   7   10.00    0.90
   5  -7  -7   10.90    1.00
   6  -7   7    3.50    0.50
   6  -7   7    3.10    0.60
   6   7  -7    2.30    0.60
   6  -7  -7    3.30    0.60
  -6   7  -7    3.10    0.50
   7  -7   7   49.80    2.20
   7  -7   7   51.59    2.30
  -7   7  -7   51.59    2.30
   7  -7  -7   54.89    2.30
   0   8   7   42.90    2.40
   0   8   7   42.00    2.00
   0   8   7   42.00    2.20
   0   8  -7   43.10    2.60
  -1   8   7  396.66   15.40
   1   8  -7  426.56   16.20
  -1   8   7  385.06   15.60
  -1   8   7  423.36   15.90
   1   8   7  400.76   15.80
   1   8   7  416.26   16.00
  -1   8  -7  402.86   16.10
   1   8   7  392.56   15.50
  -2   8   7    0.60    0.30
   2   8  -7    0.60    0.70
  -2   8   7    1.70    0.50
   2   8   7    1.40    0.50
  -2   8  -7    0.80    0.70
   2   8   7    2.40    0.80
   2   8   7    0.60    0.60
  -3   8   7   49.40    2.20
  -3   8   7   45.20    2.30
   3   8   7   46.50    2.30
   3   8   7   46.40    2.70
   4  -8   7   18.50    1.10
  -4   8  -7   19.20    1.20
   4   8   7   17.70    1.60
   4   8   7   17.70    1.10
   4   8   7   20.90    1.70
   4  -8  -7   19.40    1.20
   4   8   7   18.70    1.20
   5  -8   7   45.50    2.10
  -5   8  -7   43.40    2.10
   5   8   7   44.40    2.00
   5  -8  -7   45.20    2.10
   6  -8   7   89.69    3.60
   6  -8   7   83.79    3.50
   6  -8  -7   88.39    3.60
  -6   8  -7   83.59    3.60
   7  -8   7   34.30    1.60
   7  -8   7   33.70    1.60
   7  -8  -7   36.90    1.60
  -7   8  -7   35.20    1.60
   0   9   7  227.68    9.70
   0   9   7  233.48    9.20
   0   9  -7  245.88   10.00
  -1   9   7  143.19    5.80
  -1   9   7  138.79    6.00
   1   9  -7  152.48    6.60
  -1   9  -7  149.09    6.60
   1   9   7  139.49    5.90
   1   9   7  144.89    6.40
   2   9  -7   23.70    2.00
  -2   9   7   18.80    1.20
  -2   9   7   21.90    1.40
  -2   9  -7   20.80    1.90
   2   9   7   22.10    1.30
   2   9   7   19.70    1.70
   3  -9   7   57.69    2.50
  -3   9   7   56.09    2.60
   3   9  -7   60.89    2.70
  -3   9   7   61.49    2.90
   3   9   7   57.49    2.60
   3   9   7   59.29    2.60
  -3   9  -7   62.89    2.70
   3   9   7   53.69    2.80
   3  -9  -7   61.69    2.60
   3   9   7   63.49    3.30
  -4   9   7   36.60    1.80
   4  -9   7   38.00    1.80
   4  -9  -7   38.60    1.80
  -4   9  -7   36.10    1.80
   4   9   7   38.20    1.80
   4  -9  -7   38.20    1.70
   4   9   7   37.50    2.30
   4   9   7   36.90    2.00
   5  -9   7  119.09    4.90
  -5   9  -7  124.89    4.90
   5   9   7  117.99    4.80
   5  -9  -7  127.49    5.00
   6  -9   7   54.19    2.30
  -6   9  -7   52.19    2.30
   6  -9  -7   53.59    2.40
   7  -9   7   70.69    2.80
   7  -9   7   63.49    2.80
   7  -9  -7   72.99    2.80
  -7   9  -7   68.89    2.80
   0  10   7   70.49    3.20
   0  10  -7   69.89    3.10
   0  10  -7   73.89    3.90
   0  10   7   71.59    3.60
   0  10   7   69.99    3.00
   0  10   7   64.59    3.10
  -1  10   7   37.10    2.00
   1  10  -7   38.20    2.00
   1  10  -7   40.40    2.70
  -1  10   7   40.60    1.90
   1  10   7   39.90    2.00
  -1  10  -7   45.20    2.60
   1  10   7   40.20    2.50
   1  10   7   36.90    2.10
  -1  10  -7   38.80    2.70
   1  10   7   39.80    1.90
  -1  10  -7   40.20    2.00
  -2  10   7  113.39    4.80
  -2  10   7  116.89    4.90
   2  10  -7  117.29    5.60
   2 -10   7  116.09    4.60
   2  10  -7  111.49    4.80
   2  10   7  121.49    4.80
   2  10   7  119.29    5.40
   2 -10  -7  117.19    4.70
  -2  10  -7  114.69    4.80
  -2  10  -7  115.39    5.50
  -2  10  -7  117.79    4.80
   2  10   7  113.89    5.00
   2  10   7  120.49    4.70
  -3  10   7    5.60    0.80
   3 -10   7    5.20    0.60
   3  10  -7    4.90    0.70
  -3  10   7    5.20    0.80
   3  10   7    3.60    0.90
   3 -10  -7    5.10    0.60
   3  10   7    4.20    0.60
  -3  10  -7    5.90    0.70
   3  10   7    4.60    0.80
  -4  10   7    1.90    0.50
   4  10  -7    0.90    0.50
   4 -10   7    2.20    0.40
   4  10   7    1.30    0.50
   4 -10  -7    0.80    0.40
   4  10   7    1.10    0.40
  -4  10  -7    1.40    0.40
   4 -10  -7    1.60    0.40
   5 -10   7   31.30    1.50
  -5  10  -7   31.10    1.50
   5 -10  -7   30.80    1.50
   6 -10   7    9.10    0.60
  -6  10  -7    7.50    0.60
   6 -10  -7    7.70    0.70
   0  11   7    0.50    0.50
   0  11  -7    0.20    0.80
   0  11  -7    0.90    0.50
   0  11   7    1.70    0.60
   0  11   7    0.80    0.70
   0  11   7    0.40    0.40
  -1  11   7   56.59    2.70
   1  11  -7   56.89    2.60
  -1  11   7   57.59    2.60
   1  11  -7   55.89    3.40
   1 -11  -7   58.29    2.50
   1  11   7   60.79    2.60
  -1  11  -7   58.49    3.40
   1  11   7   56.19    2.60
   1  11   7   57.79    3.10
   1  11   7   56.49    2.80
   2  11  -7    8.10    0.90
   2 -11   7    7.80    0.60
  -2  11   7    7.80    1.00
  -2  11   7    8.40    0.90
   2  11   7    7.60    0.80
   2 -11  -7    7.20    0.80
   2  11   7    6.90    1.00
  -2  11  -7    8.80    0.80
  -3  11   7   47.80    2.20
   3  11  -7   50.59    2.30
   3 -11   7   49.00    2.10
   3  11   7   48.60    2.20
  -3  11  -7   50.29    2.20
   3  11   7   48.50    2.40
   3 -11  -7   49.50    2.10
   3 -11  -7   49.80    2.20
   4 -11   7   63.79    2.70
   4  11  -7   67.09    2.80
   4  11   7   64.49    2.70
   4  11   7   66.69    2.90
   4 -11  -7   64.59    2.80
  -4  11  -7   61.89    2.70
   4 -11  -7   66.99    2.70
   5 -11   7   22.00    1.10
   5 -11  -7   23.90    1.20
  -5  11  -7   21.70    1.10
   0  12   7    9.30    0.80
   0  12  -7    7.40    0.80
   0  12   7    7.40    0.90
   0 -12  -7    8.10    0.70
   0  12   7    7.90    0.90
  -1  12   7   32.70    1.80
  -1  12   7   33.40    1.70
   1  12  -7   33.80    1.70
   1  12   7   36.30    1.90
   1  12   7   33.00    1.80
   1  12   7   35.00    1.70
   1 -12  -7   32.20    1.60
   2 -12   7   42.90    1.90
   2  12  -7   45.80    2.10
  -2  12   7   44.70    2.10
   2  12   7   46.80    2.20
   2 -12  -7   44.70    1.90
   2 -12  -7   43.60    2.00
   2  12   7   44.20    2.00
   3  12  -7   20.20    1.20
  -3  12   7   18.80    1.10
   3 -12   7   20.60    1.00
   3 -12  -7   19.70    1.00
   3 -12  -7   21.90    1.10
   3  12   7   18.10    1.10
   3  12   7   20.00    1.20
   4  12  -7   15.60    0.90
   4 -12   7   14.80    0.80
   4 -12  -7   15.00    0.80
   4  12   7   14.80    0.90
   4 -12  -7   15.40    0.90
   4  12   7   15.30    1.00
   0  13  -7   22.90    1.20
   0  13   7   24.60    1.30
   0  13   7   23.60    1.20
   1  13  -7    0.30    0.30
  -1  13   7    0.30    0.30
   1 -13  -7    0.80    0.30
   1 -13  -7    0.60    0.30
   1  13   7    0.40    0.40
   1  13   7    0.40    0.30
   2  13  -7   33.30    1.50
  -2  13   7   32.20    1.50
   2 -13  -7   31.00    1.40
   2  13   7   34.30    1.60
   2  13   7   30.70    1.50
   2 -13  -7   31.90    1.40
   3 -13   7   17.70    0.80
   3  13  -7   18.10    0.90
   3  13   7   17.10    1.00
   3 -13  -7   16.70    0.90
   3 -13  -7   17.00    0.80
   3  13   7   14.60    0.80
   0   0   8  618.54   23.80
   0   0   8  628.44   23.20
   0   0  -8  603.84   23.80
   1   0   8 2356.76   86.79
  -1   0   8 2640.34   87.29
  -1   0   8 2225.08   87.49
   1   0  -8 2178.68  101.29
   1   0   8 2388.06   87.09
   1   0   8 2172.98   86.69
   2   0   8    1.90    0.30
  -2   0   8    1.70    0.30
  -2   0   8    1.50    0.20
   2   0   8    1.60    0.40
   2   0   8    1.00    0.30
   3   0   8   93.69    4.10
   3   0   8   90.49    3.90
  -3   0   8   88.09    3.60
  -3   0   8   99.29    3.80
   3   0   8   93.39    3.70
  -3   0  -8   90.39    3.80
  -3   0  -8   88.39    3.60
   4   0   8   30.80    2.00
   4   0   8   33.60    1.80
   4   0   8   31.90    1.60
  -4   0  -8   30.90    1.50
  -4   0   8   33.90    1.60
  -4   0   8   30.90    1.50
   5   0   8   58.79    3.30
  -5   0   8   63.59    2.90
  -5   0  -8   62.39    2.70
  -5   0  -8   62.59    2.90
   5   0   8   61.69    3.10
  -6   0  -8    3.80    0.80
  -6   0  -8    6.20    0.70
   6   0   8    3.10    1.00
  -6   0   8    4.40    0.80
   6   0   8    4.60    1.00
   7   0  -8  147.79    6.50
   7   0   8  156.78    6.30
   7   0  -8  155.18    6.40
   7   0   8  160.78    6.30
   7   0   8  168.98    6.40
   8   0   8   -0.20    0.40
   8   0   8    1.00    0.40
   8   0  -8    1.20    0.60
   8   0  -8    1.20    0.50
   8   0   8    1.50    0.50
   9   0  -8   60.09    2.50
   9   0   8   56.79    2.40
   9   0  -8   56.19    2.40
   9   0   8   58.29    2.40
   0   1   8  615.64   24.00
   0  -1   8  633.64   23.20
   0  -1   8  601.04   23.80
   0  -1  -8  615.44   23.80
   0   1   8  617.04   23.10
   0   1   8  624.24   23.20
  -1  -1  -8  530.05   21.10
   1  -1   8  564.54   21.20
  -1   1   8  523.45   20.30
   1  -1   8  501.25   20.50
   1   1  -8  546.85   21.10
  -1   1   8  566.14   20.40
  -1   1   8  563.14   21.50
  -1  -1   8  572.74   20.40
   1   1   8  539.55   20.50
   1   1   8  542.15   20.60
   1   1   8  524.95   20.30
   1  -1  -8  552.94   21.20
   2  -1   8   75.69    3.30
   2  -1   8   73.29    3.40
   2  -1   8   79.29    3.10
  -2   1   8   77.79    3.10
  -2   1   8   84.99    3.20
   2   1   8   79.19    3.30
   2   1   8   76.99    3.50
   2   1   8   82.09    3.20
  -2  -1   8   82.89    3.20
  -2   1  -8   80.19    3.10
  -3   1   8  298.27   11.00
  -3  -1  -8  287.67   11.00
   3  -1   8  292.97   10.90
   3  -1   8  278.17   11.10
   3  -1   8  265.47   11.20
  -3   1   8  275.17   10.80
  -3   1  -8  294.57   10.80
   3   1   8  296.07   10.90
   3   1   8  273.87   11.30
   3   1   8  282.17   11.10
  -3   1  -8  282.77   11.00
  -3  -1   8  295.17   10.90
   4  -1   8  113.69    4.90
  -4   1   8  112.49    4.60
  -4   1   8  119.79    4.80
   4  -1   8  111.99    5.10
  -4  -1  -8  116.59    4.60
   4   1   8  113.69    4.60
   4   1   8  110.79    5.10
  -4   1  -8  116.39    4.60
  -4  -1   8  122.59    4.80
  -4   1  -8  109.99    4.70
   4   1   8  115.69    5.00
   5  -1   8    1.80    0.70
  -5   1   8    2.50    0.50
  -5   1   8    1.20    0.50
   5  -1   8    1.50    0.70
  -5  -1  -8    1.70    0.40
  -5  -1  -8    0.50    0.40
  -5  -1   8    1.00    0.40
   5   1   8    0.30    0.60
  -5   1  -8    1.00    0.50
   5   1   8    0.80    0.70
   5   1   8    0.50    0.40
  -5   1  -8    1.10    0.30
  -6  -1  -8   19.00    1.50
  -6   1   8   19.90    1.40
  -6   1   8   20.60    1.30
  -6  -1  -8   18.40    1.10
  -6   1  -8   17.80    1.20
  -6   1  -8   17.10    1.30
   6   1   8   19.40    1.80
  -6  -1   8   19.50    1.40
   6   1   8   18.10    1.90
   7  -1   8   48.80    2.30
   7   1  -8   49.10    2.60
   7  -1   8   48.40    2.30
   7   1  -8   49.00    2.40
   7  -1   8   51.39    2.40
   7   1   8   54.79    2.30
   7   1   8   46.70    2.30
   7   1   8   51.89    2.40
   7  -1  -8   46.70    2.50
   7  -1  -8   53.39    2.50
   8  -1   8   24.00    1.30
   8  -1   8   21.70    1.20
   8  -1   8   21.50    1.30
   8   1  -8   20.90    1.50
   8   1  -8   24.10    1.40
   8   1   8   23.70    1.20
   8  -1  -8   21.20    1.30
   8  -1  -8   20.00    1.40
   8   1   8   22.40    1.30
   9  -1   8   31.50    1.40
   9   1  -8   30.40    1.50
   9  -1   8   28.60    1.30
   9   1  -8   29.80    1.40
   9  -1  -8   28.70    1.40
   9  -1  -8   29.80    1.40
   9   1   8   28.50    1.30
   9   1   8   28.40    1.40
   0   2   8  202.28    7.90
   0   2   8  212.38    8.00
   0   2   8  199.08    7.80
   0  -2  -8  209.28    8.50
  -1   2   8  408.96   14.50
   1  -2   8  351.76   14.50
  -1  -2  -8  382.66   15.00
   1  -2   8  405.96   16.60
  -1   2   8  365.16   15.60
  -1   2   8  389.06   14.40
  -1   2   8  383.36   14.30
  -1  -2   8  407.26   14.40
  -1   2  -8  361.16   14.30
   1   2   8  398.26   14.50
   1  -2  -8  379.66   15.20
   1   2   8  359.16   14.60
   1   2   8  370.26   14.30
  -2   2   8  123.99    4.80
   2  -2   8  114.49    4.80
  -2  -2  -8  121.29    4.80
  -2   2   8  122.49    4.70
  -2   2   8  117.59    4.60
   2  -2   8  112.19    4.90
   2   2   8  123.19    4.90
  -2  -2   8  125.09    4.70
   2   2   8  112.39    5.00
   2   2   8  124.19    4.70
   2   2   8  123.99    4.90
  -2   2  -8  119.89    4.60
   3  -2   8   14.90    1.00
   3  -2   8   13.90    1.10
  -3  -2  -8   13.20    1.00
  -3   2   8   16.90    0.90
  -3   2   8   14.90    0.80
  -3   2  -8   12.60    0.80
  -3   2  -8   13.60    1.00
  -3   2  -8   16.10    0.80
   3   2   8   16.90    0.90
   3   2   8   12.90    1.20
   3   2   8   14.40    1.10
   3   2   8   13.60    1.00
  -3  -2   8   15.20    0.90
  -4  -2  -8   69.09    2.80
   4  -2   8   66.59    3.10
  -4  -2  -8   67.49    3.00
  -4   2   8   72.29    3.00
   4  -2   8   68.69    3.30
  -4   2   8   63.79    2.80
  -4  -2   8   68.69    3.00
  -4   2  -8   63.49    2.90
   4   2   8   69.39    2.90
  -4   2  -8   64.99    2.80
   4   2   8   63.59    3.00
   4   2   8   66.09    3.40
   4   2   8   70.49    3.20
  -5  -2  -8   55.99    2.50
  -5   2   8   56.39    2.50
  -5   2   8   59.99    2.70
   5  -2   8   54.79    3.10
  -5   2  -8   54.29    2.50
  -5  -2   8   59.39    2.70
   5   2   8   56.39    3.00
  -5   2  -8   56.49    2.70
   5   2   8   57.69    2.60
   5   2   8   53.09    3.20
  -6  -2  -8   21.90    1.60
   6  -2   8   24.20    2.00
  -6  -2  -8   23.30    1.30
  -6   2   8   25.10    1.60
  -6   2   8   23.80    1.40
  -6  -2   8   26.50    1.60
  -6   2  -8   24.40    1.30
   6   2   8   23.10    2.10
  -6   2  -8   23.80    1.60
   6   2   8   21.90    1.90
   7  -2   8   24.30    1.40
   7   2  -8   20.10    1.40
   7  -2   8   21.10    1.30
   7  -2   8   23.80    1.30
   7   2  -8   21.70    1.60
   7  -2   8   20.90    1.20
   7   2   8   21.70    1.30
   7   2   8   22.80    1.30
  -7   2  -8   21.60    1.30
   7   2   8   19.90    1.30
   7  -2  -8   23.20    1.40
   7  -2  -8   21.80    1.50
   8  -2   8   29.90    1.50
   8   2  -8   26.00    1.60
   8   2  -8   26.00    1.70
   8  -2   8   26.30    1.50
   8  -2   8   27.10    1.40
   8   2   8   28.70    1.40
   8  -2  -8   29.70    1.50
   8   2   8   29.80    1.50
   8  -2  -8   29.80    1.60
   9  -2   8    1.00    0.30
   9  -2   8    0.80    0.30
   9   2  -8    1.00    0.40
   9   2  -8    0.60    0.30
   9  -2  -8    0.80    0.30
   9   2   8    0.50    0.30
   9   2   8    0.50    0.30
   0   3   8   18.80    1.00
   0  -3  -8   20.30    1.50
   0   3   8   18.10    0.90
   0   3   8   17.50    1.00
  -1   3   8  103.09    3.90
  -1  -3  -8   90.69    4.40
  -1   3   8   96.49    3.70
  -1   3   8   94.99    3.80
   1   3   8   97.29    3.90
   1   3   8   98.39    3.80
   1  -3  -8   90.69    4.70
   1   3   8   99.49    4.10
  -2   3   8  573.34   21.60
  -2   3   8  591.74   21.70
  -2   3   8  611.74   21.70
  -2   3  -8  567.84   21.90
   2   3   8  554.34   21.90
  -2   3  -8  555.74   21.60
   2   3   8  583.54   21.90
   2   3   8  590.94   21.70
   2   3   8  561.74   22.00
  -3   3   8  483.45   18.40
  -3   3   8  497.55   18.60
  -3   3   8  510.95   18.70
  -3  -3  -8  498.95   18.80
  -3   3  -8  463.65   18.60
   3   3   8  496.45   19.10
   3   3   8  507.05   18.80
   3   3   8  494.35   18.60
  -3   3  -8  464.55   18.80
  -3   3  -8  502.55   18.50
   3   3   8  477.25   18.80
  -3  -3   8  502.55   18.60
  -4   3   8  108.59    4.30
  -4  -3  -8   99.99    4.40
  -4   3   8   99.39    4.20
   4   3   8  104.99    4.80
  -4   3  -8   99.89    4.30
   4   3   8  103.69    4.60
   4   3   8  103.89    4.20
   4   3   8   99.99    4.40
  -4   3  -8  101.19    4.10
  -4  -3   8  106.39    4.30
  -5  -3  -8  148.49    6.10
  -5   3   8  162.28    6.40
  -5   3   8  148.59    6.20
   5   3   8  154.58    6.20
  -5   3  -8  150.98    6.30
  -5  -3   8  154.38    6.30
  -5   3  -8  154.48    6.10
   5   3   8  151.08    6.90
   5   3   8  161.88    6.70
  -6  -3  -8   17.50    1.40
  -6   3   8   20.00    1.40
  -6   3   8   18.60    1.20
  -6  -3  -8   16.30    1.10
  -6  -3   8   19.00    1.40
  -6   3  -8   19.00    1.20
  -6   3  -8   18.00    1.30
   6   3   8   19.00    1.70
   7  -3   8   85.09    3.50
   7  -3   8   91.79    3.60
   7   3  -8   80.19    3.70
   7   3  -8   78.99    3.60
   7  -3   8   77.39    3.50
   7  -3   8   86.19    3.50
   7   3   8   83.09    3.50
   7   3   8   81.89    3.50
   7   3   8   82.29    3.50
  -7   3  -8   80.89    3.50
   7  -3  -8   86.09    3.60
   8  -3   8   42.20    1.90
   8  -3   8   41.30    1.90
   8  -3   8   40.90    1.90
   8   3  -8   40.90    2.00
   8  -3   8   40.20    1.80
   8   3  -8   39.50    2.10
   8  -3  -8   41.10    1.90
   8   3   8   40.60    1.80
  -8   3  -8   40.60    1.90
   8   3   8   41.00    1.90
   0   4  -8   97.99    4.30
   0   4   8  102.99    4.30
   0   4   8  106.79    4.20
   0   4   8  103.59    4.20
   0   4   8  102.69    4.00
  -1   4   8  133.19    5.30
   1   4  -8  124.99    5.40
  -1   4   8  138.09    5.20
  -1   4   8  127.79    5.10
   1   4   8  133.89    5.40
   1   4   8  136.09    5.30
   1  -4  -8  129.49    6.20
   1   4   8  136.09    5.10
  -1   4  -8  125.79    5.40
   1   4   8  133.59    5.40
  -2   4   8   38.80    1.70
   2   4  -8   38.90    2.00
  -2   4   8   40.30    1.80
  -2   4   8   40.00    1.80
   2   4   8   39.50    2.00
   2   4   8   40.30    1.80
   2   4   8   40.40    2.00
  -2   4  -8   40.50    2.10
   2   4   8   40.80    2.10
  -2   4  -8   37.90    1.70
  -3   4   8  743.23   27.30
  -3   4   8  719.83   27.10
  -3   4   8  744.63   27.30
   3   4   8  773.92   27.60
   3   4   8  711.23   27.50
   3   4   8  718.73   27.20
   3   4   8  718.93   27.70
  -3   4  -8  700.43   27.50
  -3   4  -8  689.73   27.10
  -4   4   8    3.00    0.40
  -4  -4  -8    2.40    0.60
  -4   4   8    1.90    0.40
  -4   4   8    2.90    0.50
  -4   4  -8    1.60    0.30
   4   4   8    2.70    0.80
   4   4   8    2.30    0.50
   4   4   8    1.50    0.50
   4   4   8    1.90    0.70
  -5   4   8  413.96   16.10
  -5  -4  -8  405.96   15.90
   5   4   8  401.76   16.50
   5   4   8  442.56   16.90
  -5   4  -8  425.26   15.90
   5   4   8  424.06   16.10
   6  -4   8   50.19    2.40
   6  -4   8   50.29    2.40
   6  -4   8   55.29    2.40
   6  -4   8   57.99    2.50
   6   4  -8   52.19    2.60
   6   4  -8   49.90    2.70
   6  -4  -8   54.69    2.50
  -6   4  -8   55.19    2.50
   6   4   8   55.89    2.40
   6   4   8   57.79    2.40
   7  -4   8   85.99    3.50
   7  -4   8   80.79    3.40
   7  -4   8   82.39    3.50
   7   4  -8   72.49    3.60
   7  -4   8   80.49    3.40
   7   4  -8   82.39    3.60
  -7   4  -8   81.49    3.50
   7  -4  -8   86.89    3.50
   7   4   8   83.39    3.40
   8   4  -8    8.50    1.00
   8   4  -8    8.60    0.80
   8  -4   8   10.20    0.80
   8  -4   8    9.00    0.80
   8  -4   8    9.80    0.80
   8   4   8   10.00    1.00
   8   4   8    9.40    0.70
   8  -4  -8    9.50    0.80
  -8   4  -8   10.70    0.80
   0   5  -8   17.90    1.30
   0   5   8   16.70    1.00
   0   5   8   15.00    1.10
   0   5   8   17.60    1.10
   0   5   8   16.10    0.90
  -1   5   8  209.98    8.80
  -1   5   8  221.38    8.20
  -1   5   8  210.38    8.00
   1   5  -8  190.78    8.40
  -1   5   8  207.98    8.20
   1   5   8  193.88    8.40
   1   5   8  223.88    8.40
  -1   5  -8  209.48    8.50
   1   5   8  226.48    8.10
   1   5   8  209.18    8.30
  -2   5   8   74.89    3.00
  -2   5   8   76.39    3.20
  -2   5   8   74.69    3.20
   2   5  -8   74.89    3.50
   2   5   8   71.39    3.50
  -2   5  -8   73.69    3.00
   2   5   8   73.29    3.40
   2   5   8   77.99    3.50
   2   5   8   79.89    3.20
  -2   5  -8   79.09    3.50
  -3   5   8  251.87    9.90
  -3   5   8  250.97    9.70
  -3   5   8  260.47    9.90
   3   5   8  256.67   10.20
   3   5   8  259.67   10.20
   3   5   8  261.57   10.40
   3   5   8  256.77    9.90
  -3   5  -8  238.18   10.20
  -3   5  -8  258.97    9.70
  -4   5   8  172.88    6.80
  -4   5   8  169.58    6.60
  -4  -5  -8  169.78    7.00
  -4   5   8  173.68    6.80
  -4   5  -8  167.28    6.60
   4   5   8  175.38    7.20
   4   5   8  168.38    7.10
   4   5   8  170.68    6.80
   4   5   8  163.18    7.40
  -5   5   8  180.28    7.30
  -5  -5  -8  175.98    7.20
   5   5   8  166.88    7.90
   5   5   8  192.28    7.80
   5   5   8  185.98    7.30
  -5   5  -8  190.58    7.20
   6  -5   8   19.70    1.30
   6   5  -8   18.70    1.40
   6  -5   8   23.60    1.30
   6   5  -8   18.90    1.40
   6  -5   8   21.90    1.30
   6   5   8   20.80    1.20
  -6   5  -8   21.30    1.30
   6  -5  -8   20.40    1.30
   6   5   8   21.30    1.20
   7   5  -8   32.10    1.80
   7   5  -8   31.40    1.80
   7  -5   8   32.70    1.70
   7  -5   8   33.40    1.70
   7  -5   8   34.20    1.70
   7   5   8   32.60    1.60
  -7   5  -8   35.70    1.70
   7  -5  -8   34.50    1.70
   8   5  -8    3.80    0.50
   8   5  -8    3.00    0.50
  -8   5   8    3.70    0.60
   8  -5   8    4.50    0.60
   8  -5   8    4.80    0.60
   8  -5  -8    3.10    0.40
   8   5   8    2.70    0.40
  -8   5  -8    3.90    0.60
   0   6   8   10.00    0.80
   0   6   8   10.50    0.70
   0   6  -8    9.60    1.00
   0   6   8    9.10    0.90
   1   6  -8   43.50    2.40
  -1   6   8   43.40    2.00
  -1   6   8   44.90    2.10
  -1   6   8   49.60    2.40
  -1   6  -8   43.30    2.40
   1   6   8   45.40    2.20
   1   6   8   47.80    2.40
   1   6   8   46.60    2.00
  -2   6   8   16.30    0.90
  -2   6   8   17.20    1.10
   2   6  -8   17.10    1.40
   2   6   8   18.20    1.30
  -2   6  -8   17.70    1.40
   2   6   8   17.70    1.30
   2   6   8   17.50    1.00
  -3   6   8   66.09    2.90
  -3   6   8   64.09    2.70
   3   6   8   66.29    3.20
   3   6   8   67.39    3.20
   3   6   8   63.69    2.80
  -3   6  -8   61.69    2.70
  -3   6  -8   62.19    3.20
  -4   6   8   54.59    2.50
  -4   6   8   58.39    2.70
  -4   6  -8   60.79    2.60
   4   6   8   59.69    3.00
   4   6   8   59.39    3.10
   4   6   8   58.39    2.70
   5  -6   8   90.69    3.80
  -5   6   8   90.79    4.10
   5   6  -8   90.79    4.00
   5  -6   8   93.49    3.90
   5  -6  -8  100.39    3.90
   5   6   8   94.89    4.10
  -5   6  -8   87.49    3.90
   5   6   8  100.19    4.00
  -5   6  -8   92.99    3.90
   5   6   8   95.99    4.50
   5   6   8   93.19    3.90
   6  -6   8   21.20    1.20
   6  -6   8   21.70    1.20
   6   6  -8   18.40    1.30
   6  -6   8   17.70    1.20
  -6   6  -8   20.20    1.20
   6   6   8   16.30    1.10
   6  -6  -8   21.00    1.30
   6   6   8   17.90    1.10
   7  -6   8   29.70    1.50
   7  -6   8   31.70    1.50
   7   6  -8   29.30    1.60
   7   6   8   31.40    1.50
  -7   6  -8   33.50    1.60
   7  -6  -8   32.00    1.60
   8   6  -8    6.40    0.60
   8  -6   8    6.20    0.60
   8  -6   8    7.20    0.60
  -8   6  -8    5.70    0.60
   0   7   8    1.00    0.30
   0   7  -8    0.70    0.60
   0   7   8    0.80    0.40
   0   7   8    1.40    0.50
  -1   7   8   17.50    1.00
  -1   7   8   17.30    1.10
   1   7  -8   18.70    1.60
  -1   7  -8   18.70    1.50
   1   7   8   19.50    1.10
   1   7   8   16.40    1.30
   1   7   8   18.00    1.40
  -2   7   8  139.39    5.90
  -2   7   8  140.49    5.70
   2   7  -8  155.38    6.40
  -2   7  -8  143.89    6.40
   2   7   8  141.69    5.80
   2   7   8  142.89    6.20
   2   7   8  145.49    6.10
  -3   7   8   45.30    2.10
  -3   7   8   45.00    2.20
  -3   7  -8   45.00    2.70
   3   7   8   45.30    2.60
   3   7   8   45.50    2.50
   3   7   8   48.90    2.20
  -4   7   8   69.39    3.10
  -4   7   8   73.89    3.30
   4   7   8   69.59    3.60
   4   7   8   74.49    3.30
  -4   7  -8   71.49    3.10
   4   7   8   72.39    3.70
   5   7  -8    4.30    0.70
   5  -7   8    5.70    0.70
   5  -7  -8    6.60    0.80
   5   7   8    5.80    0.70
   5   7   8    5.60    0.70
  -5   7  -8    5.00    0.80
   6   7  -8   22.10    1.40
   6  -7   8   23.20    1.30
   6  -7   8   23.50    1.30
   6   7   8   22.60    1.20
   6  -7  -8   26.10    1.40
   6   7   8   20.80    1.20
  -6   7  -8   24.00    1.40
   7  -7   8    7.10    0.70
   7  -7   8    6.10    0.70
   7   7  -8    6.40    0.70
  -7   7  -8    7.00    0.70
   7  -7  -8    6.10    0.70
   0   8   8   17.90    1.10
   0   8   8   16.10    1.40
   0   8  -8   15.90    1.60
   0   8   8   18.10    1.30
   1   8  -8   94.49    4.60
  -1   8   8   89.39    4.10
  -1   8   8   92.39    3.90
  -1   8  -8   97.69    4.60
   1   8   8   94.19    4.20
   1   8   8   93.19    4.40
   1   8   8   99.69    4.00
   2   8  -8   90.79    4.40
  -2   8   8   83.99    3.60
  -2   8  -8   83.39    4.30
   2   8   8   91.89    4.10
   2   8   8   86.69    4.20
   2   8   8   87.99    3.70
  -3   8   8   82.59    3.50
  -3   8   8   79.99    3.70
   3   8   8   87.79    4.10
   3   8   8   79.19    3.60
   4  -8   8  172.08    6.70
   4   8  -8  168.98    6.90
   4   8   8  175.08    6.80
  -4   8  -8  172.88    6.80
   4  -8  -8  174.58    6.80
   4   8   8  171.88    6.70
   4   8   8  164.58    7.30
   5   8  -8   14.70    1.20
   5  -8   8   17.00    1.00
  -5   8  -8   16.10    1.10
   5   8   8   15.70    1.00
   5   8   8   17.40    1.10
   5  -8  -8   15.40    1.10
   6  -8   8    7.00    0.70
   6  -8   8    6.40    0.70
  -6   8  -8    6.80    0.80
   6  -8  -8    6.70    0.80
   7  -8   8   13.90    0.80
   7  -8   8   16.80    0.90
   7  -8  -8   15.30    0.90
  -7   8  -8   14.60    0.90
   0   9  -8   53.99    3.20
   0   9   8   54.19    2.80
   0   9   8   55.79    3.00
   0   9   8   53.79    2.50
   1   9  -8   35.10    2.40
  -1   9   8   31.20    1.60
  -1   9   8   28.60    1.80
  -1   9  -8   30.60    2.30
   1   9   8   30.10    1.70
   1   9   8   33.40    2.20
   2   9  -8   42.00    2.70
  -2   9   8   40.00    2.20
  -2   9   8   40.20    2.00
  -2   9  -8   45.90    2.80
   2   9   8   40.80    2.10
   2   9   8   39.10    2.50
   3  -9   8  146.79    6.10
  -3   9   8  155.68    6.20
   3   9  -8  155.58    6.30
  -3   9   8  156.68    6.40
   3   9   8  157.28    6.20
   3   9   8  161.18    6.20
   3   9   8  164.88    6.90
  -3   9  -8  156.88    6.20
   3  -9  -8  156.38    6.20
   3   9   8  154.08    6.50
   4  -9   8   22.60    1.20
   4   9   8   20.90    1.30
   4   9   8   22.30    1.20
   4  -9  -8   21.80    1.30
   4   9   8   21.50    1.50
  -4   9  -8   22.90    1.30
   4   9   8   18.40    1.60
   5  -9   8   32.10    1.50
   5  -9  -8   28.70    1.60
  -5   9  -8   28.40    1.50
   5   9   8   29.70    1.50
   6  -9   8   28.40    1.40
   6  -9  -8   27.30    1.40
  -6   9  -8   27.10    1.40
   0  10   8    0.50    0.60
   0  10  -8    0.90    0.50
   0  10   8    0.70    0.50
   0  10  -8   -0.60    0.80
   0  10  -8    1.00    0.50
   0  10   8    0.10    0.60
   0  10   8    0.90    0.50
  -1  10   8  185.98    7.60
   1  10  -8  194.88    8.40
  -1  10   8  185.38    7.40
   1  10  -8  183.18    7.50
   1  10   8  188.08    7.70
  -1  10  -8  195.18    7.50
   1  10   8  190.58    7.40
  -1  10  -8  199.98    8.40
   1  10   8  188.48    7.50
  -1  10  -8  183.68    7.50
   1  10   8  189.18    8.10
   2  10  -8   52.39    3.20
   2  10  -8   53.89    2.50
   2 -10   8   51.59    2.40
  -2  10   8   52.19    2.40
  -2  10   8   54.59    2.60
   2  10   8   54.69    2.70
   2 -10  -8   54.69    2.40
  -2  10  -8   51.19    3.10
   2  10   8   53.99    2.40
  -2  10  -8   52.29    2.40
   2  10   8   53.29    2.40
   2  10   8   54.49    3.00
  -3  10   8   67.89    3.00
   3  10  -8   60.89    2.90
  -3  10   8   62.69    2.80
   3 -10   8   62.09    2.70
  -3  10  -8   67.59    2.80
   3  10   8   61.99    3.40
   3 -10  -8   64.89    2.70
   3  10   8   64.39    2.80
   3  10   8   65.09    2.80
   3 -10  -8   70.29    2.80
   3  10   8   67.19    3.10
  -4  10   8   58.09    2.60
   4 -10   8   61.19    2.60
   4  10  -8   64.49    2.70
   4 -10  -8   59.39    2.60
   4  10   8   60.99    2.80
  -4  10  -8   58.19    2.60
   4  10   8   57.19    2.60
   4 -10  -8   60.39    2.50
   5 -10   8  148.29    5.50
   5  10   8  136.19    5.50
  -5  10  -8  141.39    5.60
   5 -10  -8  139.59    5.60
   6 -10   8   21.40    1.00
  -6  10  -8   18.90    1.00
   6 -10  -8   19.80    1.00
   0  11  -8  123.09    5.90
   0  11  -8  122.09    5.10
   0  11   8  132.39    5.30
   0  11   8  122.19    5.60
   0  11   8  126.99    5.20
   0  11   8  130.99    5.10
  -1  11   8  112.39    4.80
   1  11  -8  109.39    5.50
   1  11  -8  117.99    4.80
  -1  11   8  117.89    4.70
   1 -11  -8  117.39    4.70
   1  11   8  114.59    4.80
   1  11   8  114.99    4.90
  -1  11  -8  117.59    4.70
  -1  11  -8  116.79    4.70
  -1  11  -8  114.29    5.50
   1  11   8  115.89    5.30
   1  11   8  115.39    4.70
  -2  11   8   91.79    3.80
   2  11  -8   88.19    3.70
  -2  11   8   86.99    3.60
   2  11   8   85.49    3.60
   2  11   8   84.59    3.60
   2 -11  -8   87.69    3.60
  -2  11  -8   82.49    3.60
   2  11   8   79.39    3.80
   3 -11   8   52.59    2.30
  -3  11   8   53.79    2.40
   3  11  -8   54.49    2.50
   3 -11  -8   53.89    2.40
  -3  11  -8   53.19    2.40
   3  11   8   57.69    2.60
   3 -11  -8   54.19    2.30
   3  11   8   52.79    2.40
   4 -11   8  224.88    8.40
   4  11  -8  223.58    8.40
  -4  11  -8  213.28    8.40
   4  11   8  218.98    8.50
   4  11   8  212.08    8.30
   4 -11  -8  215.18    8.30
   4 -11  -8  218.18    8.40
   5 -11   8   21.90    1.10
  -5  11  -8   21.10    1.10
   5 -11  -8   21.60    1.10
   0  12   8   16.20    1.20
   0  12  -8   16.10    1.10
   0 -12  -8   14.70    1.00
   0  12   8   15.00    1.10
   0  12   8   16.50    1.20
   1  12  -8   46.60    2.20
  -1  12   8   45.40    2.20
  -1  12   8   46.90    2.10
   1 -12  -8   47.70    2.10
   1  12   8   46.80    2.20
   1  12   8   47.40    2.10
   1  12   8   46.30    2.30
  -2  12   8    6.70    0.90
   2  12  -8    7.80    0.80
  -2  12   8    7.60    0.80
   2  12   8    7.90    0.90
   2 -12  -8    7.20    0.60
   2 -12  -8    7.50    0.70
   2  12   8    7.80    0.70
   3 -12   8   81.39    3.20
   3  12  -8   84.79    3.40
  -3  12   8   80.29    3.30
  -3  12  -8   75.29    3.30
   3 -12  -8   84.19    3.20
   3 -12  -8   80.89    3.30
   3  12   8   82.49    3.30
   3  12   8   79.79    3.40
   4 -12   8   20.90    1.00
   4  12  -8   22.00    1.10
   4 -12  -8   21.10    1.00
  -4  12  -8   20.20    1.00
   4 -12  -8   22.30    1.10
   4  12   8   22.00    1.10
   4  12   8   18.90    1.00
   0  13   8    3.90    0.50
   0  13  -8    4.60    0.60
   0  13   8    3.90    0.50
   0  13   8    4.10    0.60
   0 -13  -8    3.70    0.50
  -1  13   8   58.09    2.40
   1  13  -8   56.19    2.40
   1  13   8   56.39    2.40
   1 -13  -8   55.99    2.30
   1 -13  -8   54.29    2.30
   1  13   8   57.99    2.50
   2  13  -8   19.20    1.00
  -2  13   8   18.40    1.00
   2 -13  -8   17.30    0.90
   2  13   8   17.90    1.10
   2  13   8   18.40    1.00
   2 -13  -8   17.70    0.90
   0   0   9    0.00    0.20
   0   0  -9    0.30    0.40
   0   0   9   -0.20    0.30
   1   0   9   13.40    0.70
  -1   0   9   16.90    0.70
  -1   0   9   14.70    0.80
   1   0   9   12.60    0.80
   1   0   9   14.00    0.90
   2   0   9  464.35   17.20
  -2   0  -9  425.66   17.40
   2   0   9  424.26   17.30
   2   0   9  439.26   17.50
  -2   0   9  518.95   17.30
  -2   0   9  473.25   17.20
   3   0   9   76.79    3.50
  -3   0  -9   80.99    3.20
   3   0   9   81.19    3.30
  -3   0  -9   77.99    3.50
  -3   0   9   86.69    3.50
   3   0   9   77.59    3.70
  -3   0   9   84.69    3.40
   4   0   9  404.56   16.00
   4   0   9  410.76   15.40
  -4   0  -9  375.96   15.70
  -4   0   9  429.36   15.50
   4   0   9  404.36   15.70
  -4   0  -9  405.06   15.30
   5   0   9    1.00    0.80
   5   0   9    1.80    0.70
  -5   0  -9    1.60    0.40
  -5   0   9    1.30    0.50
  -5   0  -9    1.20    0.50
   6   0   9   40.30    2.80
   6   0   9   41.40    2.60
  -6   0  -9   40.70    2.30
  -6   0   9   45.30    2.30
  -6   0  -9   39.40    2.00
   7   0  -9   12.80    1.20
   7   0   9   11.70    1.00
   7   0  -9   12.30    1.10
   7   0   9   11.70    1.00
   7   0   9   13.40    1.00
   8   0  -9   15.50    1.10
   8   0  -9   13.50    1.20
   8   0   9   15.40    1.00
   8   0   9   14.30    1.00
   8   0   9   13.60    1.00
   9   0  -9    2.00    0.40
   9   0   9    3.70    0.50
   9   0   9    2.50    0.30
   9   0  -9    4.20    0.60
   0   1   9  271.77   10.90
   0   1   9  296.77   11.10
   0  -1   9  294.57   11.00
   0  -1  -9  290.57   11.70
   0   1   9  294.07   11.00
  -1   1   9  223.98    8.50
  -1   1   9  243.18    8.60
   1  -1   9  213.48    8.70
   1  -1   9  220.18    8.50
   1  -1   9  207.98    8.60
   1  -1  -9  221.98    9.40
  -1  -1   9  242.68    8.60
   1   1   9  230.18    8.80
  -1   1  -9  219.48    8.40
   1   1   9  224.88    8.50
   1   1   9  222.58    8.60
  -2  -1  -9  108.69    4.40
  -2   1   9  114.49    4.30
   2  -1   9  112.09    4.20
   2  -1   9  101.69    4.30
  -2   1   9  107.09    4.20
   2  -1   9  100.39    4.50
  -2   1  -9  104.09    4.40
   2   1   9  110.39    4.60
  -2   1  -9  105.09    4.10
   2   1   9  103.49    4.40
   2   1   9  106.69    4.20
  -2  -1   9  110.79    4.30
   2   1   9  109.29    4.40
  -3   1   9   22.60    1.10
   3  -1   9   24.90    1.20
  -3  -1  -9   22.40    1.30
   3  -1   9   24.00    1.50
   3  -1   9   23.70    1.40
  -3   1   9   25.00    1.30
  -3   1  -9   22.70    1.10
   3   1   9   23.90    1.40
  -3   1  -9   24.50    1.40
   3   1   9   23.20    1.60
  -3  -1   9   24.50    1.20
   3   1   9   23.80    1.20
   4  -1   9  101.69    4.90
   4  -1   9  109.59    4.70
  -4  -1  -9  103.39    4.60
  -4   1   9  104.49    4.30
  -4  -1  -9  109.09    4.30
  -4   1   9  114.99    4.50
  -4  -1   9  112.89    4.50
  -4   1  -9  108.49    4.50
   4   1   9  111.89    4.40
  -4   1  -9  111.89    4.30
   4   1   9  104.09    4.90
   4   1   9  107.69    4.70
  -5   1   9   44.60    2.10
  -5  -1  -9   47.00    2.10
   5  -1   9   47.20    2.60
  -5   1   9   50.89    2.40
   5  -1   9   44.70    2.80
  -5   1  -9   45.30    2.10
   5   1   9   48.30    2.20
  -5   1  -9   43.70    2.30
   5   1   9   49.10    2.70
  -5  -1   9   49.40    2.30
   5   1   9   46.10    2.90
   6  -1   9    8.60    1.40
  -6  -1  -9    8.60    0.80
  -6  -1  -9    9.60    1.00
  -6   1   9    7.80    1.00
   6   1   9   10.10    1.30
  -6   1  -9    8.90    0.80
  -6   1  -9    9.20    1.00
  -6  -1   9    9.00    1.00
   6   1   9    8.90    1.50
   7   1  -9   22.30    1.40
   7  -1   9   20.80    1.30
   7  -1   9   23.70    1.40
   7  -1   9   22.50    1.30
   7   1  -9   20.50    1.50
   7  -1  -9   18.40    1.40
   7   1   9   21.40    1.30
   7   1   9   23.00    1.30
   7  -1  -9   22.10    1.40
   7   1   9   21.80    1.30
   8   1  -9    3.50    0.70
   8  -1   9    5.00    0.70
   8   1  -9    5.40    0.70
   8  -1   9    5.20    0.70
   8  -1   9    5.50    0.70
   8  -1  -9    3.70    0.60
   8  -1  -9    4.40    0.70
   8   1   9    4.00    0.50
   8   1   9    4.20    0.70
   8   1   9    4.40    0.50
   9  -1   9   13.70    0.80
   9   1  -9   13.50    0.80
   9   1  -9   16.30    0.90
   9  -1   9   15.00    0.80
   9  -1  -9   14.20    0.80
   9   1   9   14.00    0.80
   9   1   9   13.80    0.80
   9  -1  -9   14.40    0.80
   0   2   9  151.68    5.90
   0   2   9  156.18    6.00
   0  -2  -9  155.38    6.80
   0   2   9  155.58    6.10
   0  -2   9  154.98    6.00
   1  -2   9    9.40    0.70
  -1  -2  -9   10.90    1.10
  -1   2   9   11.50    0.60
  -1   2   9   10.80    0.70
  -1   2   9   10.90    0.60
   1  -2  -9   13.00    1.30
   1   2   9   11.50    0.80
  -1  -2   9   11.00    0.60
   1   2   9    9.90    0.60
   1   2   9   11.00    0.80
  -2  -2  -9  892.71   33.00
  -2   2   9  941.31   32.90
   2  -2   9  826.32   33.00
  -2   2   9  873.11   32.80
   2   2   9  888.11   32.80
  -2   2  -9  863.81   33.00
   2   2   9  751.62   33.10
  -2   2  -9  850.21   32.70
   2   2   9  855.31   33.00
   2   2   9  938.81   33.00
  -2  -2   9  959.00   32.80
   3  -2   9  326.17   12.70
  -3  -2  -9  326.47   12.70
  -3   2   9  324.07   12.50
  -3   2   9  342.17   12.70
   3  -2   9  312.47   12.90
   3   2   9  321.87   12.80
  -3   2  -9  323.07   12.80
   3   2   9  346.67   12.80
  -3   2  -9  316.17   12.60
   3   2   9  346.57   12.60
  -3   2  -9  326.97   12.50
  -3  -2   9  338.77   12.60
   3   2   9  336.27   13.10
   4  -2   9   61.59    3.20
   4  -2   9   64.09    3.10
  -4   2   9   68.39    2.80
  -4  -2  -9   64.49    3.00
  -4  -2  -9   67.09    2.80
  -4   2   9   69.39    2.90
  -4  -2   9   65.79    2.90
  -4   2  -9   63.89    2.90
   4   2   9   66.29    3.20
   4   2   9   66.29    2.90
   4   2   9   62.39    3.40
  -4   2  -9   66.39    2.70
  -5   2   9   63.79    2.90
   5  -2   9   60.89    3.40
  -5  -2  -9   64.89    2.80
  -5   2   9   69.19    3.10
   5   2   9   66.79    3.70
   5   2   9   63.89    2.90
  -5   2  -9   66.09    2.80
   5   2   9   69.19    3.40
  -5   2  -9   65.19    3.00
  -5  -2   9   66.79    3.00
  -6  -2  -9    5.10    0.70
  -6   2   9    4.40    0.70
   6  -2   9    2.30    1.00
  -6   2   9    4.70    0.90
  -6  -2  -9    4.70    0.90
   6   2   9    5.70    1.20
  -6  -2   9    4.40    0.80
   6   2   9    4.80    1.10
  -6   2  -9    4.90    0.60
  -6   2  -9    4.60    0.80
   7   2  -9   30.00    1.70
   7  -2   9   27.60    1.60
   7  -2   9   29.70    1.50
   7   2  -9   28.60    1.80
   7  -2   9   33.30    1.70
   7  -2  -9   31.60    1.70
   7   2   9   30.10    1.60
   7   2   9   28.70    1.60
   7   2   9   31.80    1.60
   7  -2  -9   25.50    1.70
   8  -2   9    8.50    0.80
   8   2  -9    8.30    1.00
   8  -2   9   10.40    0.90
   8   2  -9    8.70    0.90
   8  -2   9    8.70    0.80
   8   2   9    9.00    0.80
   8  -2  -9    9.00    0.90
   8   2   9    8.10    0.70
   8  -2  -9    7.50    0.90
   8   2   9    7.20    0.90
   0   3  -9 1630.14   68.29
   0   3   9 1818.92   68.09
   0  -3  -9 1873.21   68.99
   0   3   9 1865.21   68.29
   0   3   9 1955.90   68.19
  -1   3   9  259.07    9.80
  -1   3   9  252.77    9.90
  -1   3   9  256.27    9.90
   1   3   9  247.68   10.10
   1   3   9  263.37    9.80
   1  -3  -9  261.87   10.90
   1   3   9  260.77   10.00
   1   3   9  269.77   10.00
  -1   3  -9  255.37   10.10
  -2   3   9   86.09    3.50
  -2   3   9   89.89    3.70
  -2   3   9   92.99    3.70
   2   3   9   92.09    3.70
   2   3   9   91.69    4.10
  -2   3  -9   90.19    3.60
   2   3   9   89.79    3.90
  -2   3  -9   91.69    3.90
   2   3   9   96.59    3.90
  -3   3   9   12.20    0.80
  -3   3   9   11.00    0.70
  -3  -3  -9   11.90    0.90
   3   3   9   10.50    1.10
   3   3   9   12.40    0.80
   3   3   9   10.60    1.00
   3   3   9   11.00    0.90
  -3   3  -9   10.40    0.70
  -3   3  -9   10.80    0.90
  -4   3   9  392.16   14.10
  -4   3   9  360.46   13.90
  -4  -3  -9  353.66   14.20
   4   3   9  367.76   14.60
  -4   3  -9  362.36   13.80
  -4  -3   9  358.76   14.00
  -4   3  -9  355.76   14.00
   4   3   9  371.56   14.00
   4   3   9  366.36   14.40
   4   3   9  359.46   14.20
  -5   3   9  101.89    4.20
  -5  -3  -9   90.79    3.90
  -5   3   9   90.19    4.00
  -5   3  -9   91.89    4.10
   5   3   9   92.29    4.00
  -5   3  -9   95.19    3.90
   5   3   9   99.39    4.50
  -5  -3   9   94.09    4.10
   5   3   9   99.99    4.80
   6  -3   9   15.20    1.10
  -6   3   9   13.50    1.20
   6  -3   9   15.60    1.10
   6  -3   9   14.80    1.10
   6   3  -9   11.40    1.20
  -6  -3  -9   14.10    1.30
  -6  -3  -9   13.70    1.00
   6  -3   9   13.20    1.00
  -6   3   9   14.50    1.10
   6   3  -9   14.80    1.20
   6   3   9   13.70    1.10
  -6   3  -9   12.90    1.00
   6   3   9   15.80    1.00
   6   3   9   14.40    1.10
   6   3   9   14.70    1.60
   6  -3  -9   14.90    1.20
  -6   3  -9   13.50    1.00
   6   3   9   11.30    1.70
   6   3   9   14.50    1.00
  -6   3  -9   12.40    1.20
   7  -3   9   93.99    3.80
   7  -3   9   87.29    3.70
   7   3  -9   88.19    3.90
   7  -3   9   91.79    3.80
   7  -3   9   88.39    3.70
   7   3  -9   84.09    4.00
   7  -3  -9   93.19    3.80
   7   3   9   85.59    3.70
  -7   3  -9   90.79    3.70
   7   3   9   92.69    3.70
   7   3   9   93.09    3.80
   8  -3   9   22.40    1.20
   8  -3   9   23.80    1.30
   8   3  -9   24.70    1.40
   8   3  -9   24.40    1.50
   8  -3   9   24.30    1.30
   8  -3   9   25.50    1.30
   8   3   9   21.50    1.20
  -8   3  -9   23.80    1.20
   8   3   9   24.30    1.30
   8  -3  -9   24.10    1.30
   0   4  -9  389.86   15.30
   0   4   9  413.56   15.00
   0   4   9  379.46   15.20
   0   4   9  408.56   15.20
   0   4   9  394.96   15.10
   1   4  -9  445.36   17.60
  -1   4   9  476.95   17.40
  -1   4   9  476.35   17.50
  -1   4   9  459.95   17.20
   1   4   9  456.65   17.60
   1   4   9  446.66   17.30
   1   4   9  446.06   17.60
   1   4   9  450.65   17.50
  -1   4  -9  473.25   17.70
  -2   4   9 1209.28   44.50
  -2   4   9 1210.68   44.70
  -2   4   9 1266.67   44.80
   2   4   9 1179.58   44.90
   2   4   9 1184.98   44.60
  -2   4  -9 1144.59   45.00
   2   4   9 1245.38   44.90
   2   4   9 1106.59   45.00
  -2   4  -9 1200.08   44.50
  -3   4   9  123.19    5.00
  -3   4   9  124.79    5.10
  -3   4   9  119.49    4.80
   3   4   9  124.99    5.50
  -3   4  -9  114.69    5.30
  -3   4  -9  128.49    4.90
   3   4   9  126.79    5.30
   3   4   9  127.99    5.00
   3   4   9  127.09    5.30
  -4   4   9   42.50    2.00
  -4  -4  -9   42.00    2.30
  -4   4   9   43.20    2.10
   4   4   9   42.20    2.60
  -4   4  -9   42.70    1.90
   4   4   9   44.30    2.30
   4   4   9   43.60    2.10
   4   4   9   45.10    2.40
  -5  -4  -9  113.39    4.80
  -5   4   9  116.39    5.00
   5   4   9  119.09    5.70
  -5   4  -9  121.79    4.80
   5   4   9  124.39    5.50
   5   4   9  121.59    5.00
   6   4  -9   32.50    2.00
   6  -4   9   36.80    1.80
   6  -4   9   36.70    1.80
   6   4  -9   35.50    2.00
   6  -4   9   36.90    1.80
   6  -4   9   34.40    1.80
   6   4   9   36.60    1.80
  -6   4  -9   37.50    1.80
   7   4  -9   10.30    1.10
   7  -4   9   12.90    1.00
   7  -4   9   13.90    1.00
   7  -4   9   10.80    0.90
   7  -4   9   11.50    1.00
   7   4  -9   11.70    1.20
   7   4   9   11.40    0.90
   7   4   9   12.70    0.90
   7  -4  -9   11.10    1.00
  -7   4  -9   12.60    0.90
   8   4  -9   35.10    1.70
   8  -4   9   32.70    1.60
   8   4  -9   34.60    1.80
   8  -4   9   35.60    1.60
   8  -4   9   33.90    1.60
  -8   4  -9   34.10    1.60
   8  -4  -9   34.00    1.60
   8   4   9   35.30    1.60
   0   5   9  612.04   23.40
   0   5   9  631.74   23.10
   0   5   9  650.23   23.30
   0   5   9  609.74   23.40
   0   5  -9  568.04   23.50
  -1   5   9  116.79    4.40
  -1   5   9  114.59    4.60
   1   5  -9  107.09    4.80
  -1   5   9  114.19    4.50
   1   5   9  106.69    4.70
  -1   5  -9  103.59    4.80
   1   5   9  109.89    4.60
   1   5   9  105.39    4.70
   1   5   9  115.79    4.40
  -2   5   9   82.39    3.50
   2   5  -9   80.79    3.70
  -2   5   9   81.49    3.30
  -2   5   9   82.49    3.40
  -2   5  -9   78.39    3.70
   2   5   9   81.89    3.70
   2   5   9   79.39    3.80
   2   5   9   79.89    3.30
   2   5   9   78.59    3.60
  -3   5   9   59.39    2.60
  -3   5   9   61.39    2.70
  -3   5   9   58.19    2.80
   3   5   9   63.89    2.70
   3   5   9   66.49    3.10
   3   5   9   65.39    3.10
  -3   5  -9   63.09    2.60
  -3   5  -9   63.19    3.10
   3   5   9   62.09    3.20
  -4   5   9   13.70    0.80
  -4   5   9   13.40    1.00
  -4   5   9   13.80    1.00
  -4  -5  -9   13.80    1.20
   4   5   9   12.70    1.50
   4   5   9   13.70    1.00
   4   5   9   14.80    1.40
   4   5   9   13.50    1.20
  -4   5  -9   14.10    0.90
  -5  -5  -9   24.00    1.40
  -5   5   9   30.10    1.60
   5   5   9   29.10    1.60
  -5   5  -9   27.80    1.50
   5   5   9   25.30    2.20
   5   5   9   27.10    2.00
   6  -5   9   30.40    1.60
   6  -5   9   30.80    1.60
   6   5  -9   27.30    1.80
   6  -5   9   30.80    1.60
   6   5  -9   33.70    1.80
   6   5   9   30.70    1.60
   6   5   9   32.40    1.60
  -6   5  -9   30.70    1.60
   7   5  -9   34.60    1.90
   7   5  -9   34.60    1.80
   7  -5   9   33.20    1.70
   7  -5   9   33.40    1.70
  -7   5  -9   36.10    1.70
   7   5   9   34.00    1.60
   7   5   9   35.20    1.60
   8  -5   9   42.90    1.80
   8   5  -9   40.90    1.90
   8  -5   9   39.10    1.80
   8   5  -9   41.00    1.80
  -8   5  -9   42.00    1.80
   8   5   9   36.10    1.70
   0   6  -9  148.29    6.50
   0   6   9  155.28    6.00
   0   6   9  153.38    6.20
   0   6   9  159.38    6.40
  -1   6   9   65.29    2.80
   1   6  -9   67.99    3.30
  -1   6   9   65.59    2.90
  -1   6  -9   67.19    3.30
   1   6   9   64.59    3.10
   1   6   9   63.39    3.00
   1   6   9   68.29    2.80
   2   6  -9    0.60    0.60
  -2   6   9    0.60    0.30
  -2   6   9    0.20    0.30
   2   6   9    0.00    0.50
   2   6   9    0.90    0.50
  -2   6  -9    0.00    0.50
   2   6   9    0.00    0.30
  -3   6   9   77.89    3.40
  -3   6   9   77.59    3.20
  -3   6  -9   75.39    3.80
   3   6   9   82.19    3.40
   3   6   9   78.89    3.70
   3   6   9   77.59    3.70
  -4   6   9  103.39    4.50
  -4  -6  -9  112.09    5.00
  -4   6   9  108.39    4.70
  -4   6  -9  110.79    4.50
   4   6   9  117.79    5.20
   4   6   9  115.89    4.70
   4   6   9  117.19    5.10
   5   6  -9    8.70    1.00
   5  -6   9   10.10    0.90
  -5   6  -9   10.30    0.90
   5  -6  -9   10.60    0.90
   5   6   9    6.40    1.00
  -5   6  -9   11.70    0.80
   5   6   9    9.40    0.80
   5   6   9   11.10    0.90
   6  -6   9   28.60    1.50
   6  -6   9   27.40    1.40
   6   6  -9   26.20    1.60
   6   6   9   27.60    1.40
   6  -6  -9   29.60    1.50
  -6   6  -9   24.30    1.40
   6   6   9   24.90    1.40
   7  -6   9   14.10    1.00
   7   6  -9   14.50    1.10
   7   6  -9   12.60    1.10
   7  -6   9   14.40    0.90
   7   6   9   13.60    0.90
  -7   6  -9   12.70    0.90
   8   6  -9    0.60    0.30
   8  -6   9    0.70    0.30
   8  -6   9    0.60    0.30
  -8   6  -9    0.60    0.30
   0   7   9   27.30    1.40
   0   7  -9   27.10    1.90
   0   7   9   25.50    1.50
   0   7   9   25.50    1.70
   1   7  -9   31.40    2.00
  -1   7   9   28.30    1.40
  -1   7   9   27.10    1.60
  -1   7  -9   30.40    2.00
   1   7   9   29.60    1.90
   1   7   9   28.80    1.50
   1   7   9   29.00    1.70
   2   7  -9  213.18    8.90
  -2   7   9  210.78    8.20
  -2   7   9  217.58    8.40
  -2   7  -9  202.98    8.80
   2   7   9  211.18    8.70
   2   7   9  205.78    8.60
   2   7   9  208.48    8.20
  -3   7   9   14.50    0.90
  -3   7   9   14.30    1.10
   3   7   9   15.20    1.40
   3   7   9   15.20    1.10
   3   7   9   14.20    1.40
  -3   7  -9   12.90    1.50
  -4   7   9  107.99    4.60
  -4   7   9  109.69    4.80
   4   7   9  122.29    5.20
   4   7   9  114.99    5.20
   4   7   9  114.39    4.80
   5  -7   9   77.99    3.30
   5   7  -9   74.09    3.40
   5   7   9   76.79    3.30
  -5   7  -9   82.79    3.30
   5  -7  -9   78.19    3.30
   6  -7   9    7.50    0.80
   6   7  -9    7.80    0.90
   6  -7   9    9.50    0.80
   6  -7  -9    7.60    0.90
   6   7   9    9.00    0.80
  -6   7  -9    9.60    0.90
   6   7   9    8.70    0.80
   7  -7   9   11.80    0.80
   7   7  -9   11.10    0.90
   7  -7   9   11.20    0.80
  -7   7  -9   13.20    0.90
   7  -7  -9   11.80    0.80
   7   7   9   11.20    0.70
   0   8   9   20.10    1.60
   0   8   9   21.50    1.50
   0   8   9   21.60    1.20
   0   8  -9   23.40    1.90
   1   8  -9   13.70    1.50
  -1   8   9   13.40    1.10
  -1   8   9   14.80    1.00
   1   8   9   14.30    1.00
   1   8   9   15.30    1.40
  -1   8  -9   16.40    1.60
   1   8   9   13.50    1.30
  -2   8   9   47.20    2.20
  -2   8   9   46.60    2.40
   2   8  -9   50.89    2.90
  -2   8  -9   46.20    2.90
   2   8   9   44.20    2.20
   2   8   9   46.80    2.60
   2   8   9   46.80    2.60
  -3   8   9   59.99    2.70
  -3   8   9   57.39    2.90
  -3   8  -9   61.79    3.40
   3   8   9   67.29    3.30
   3   8   9   59.29    2.80
   3   8   9   65.69    3.30
   4   8  -9  129.69    5.60
   4  -8   9  132.59    5.40
   4   8   9  139.59    5.50
   4   8   9  139.49    5.50
   4   8   9  138.69    6.10
   4   8   9  143.29    5.80
  -4   8  -9  133.59    5.50
   4  -8  -9  137.59    5.50
   5   8  -9   88.29    4.00
   5  -8   9   96.79    3.90
   5   8   9   95.99    3.90
  -5   8  -9   93.49    3.90
   5  -8  -9   98.19    3.90
   5   8   9   95.09    3.90
   6   8  -9   37.40    1.90
   6  -8   9   40.10    1.80
   6  -8  -9   38.80    1.90
  -6   8  -9   42.60    1.80
   6   8   9   37.00    1.70
   6   8   9   37.70    1.70
   7  -8   9    4.10    0.50
  -7   8  -9    2.70    0.40
   7  -8  -9    2.20    0.40
   0   9  -9   40.00    2.70
   0   9   9   35.20    2.10
   0   9   9   37.40    2.30
   0   9   9   35.20    1.80
  -1   9   9    0.60    0.40
  -1   9   9    1.30    0.60
   1   9  -9    1.60    0.90
   1   9   9    0.60    0.70
   1   9   9    1.10    0.70
  -1   9  -9    1.90    0.90
   1   9   9    1.40    0.50
  -2   9   9  130.69    5.20
  -2   9   9  126.29    5.20
   2   9  -9  127.49    6.00
   2   9  -9  126.49    5.30
  -2   9   9  123.09    5.50
   2   9  -9  127.79    5.30
  -2   9   9  130.09    5.30
   2  -9  -9  134.29    5.20
   2   9   9  128.49    5.50
  -2   9  -9  137.09    5.20
   2   9   9  129.79    5.20
   2   9   9  112.99    5.30
   2   9   9  132.39    5.20
   2   9   9  129.49    5.80
  -2   9  -9  136.99    6.10
   3   9  -9    2.60    0.70
  -3   9   9    2.90    0.60
  -3   9   9    3.30    0.70
   3   9  -9    3.20    0.60
   3  -9   9    2.00    0.40
   3   9   9    1.90    0.70
  -3   9  -9    2.90    0.50
   3   9   9    3.30    0.60
   3   9   9    3.50    0.90
   3   9   9    4.20    0.60
   3  -9  -9    2.60    0.50
   4   9  -9    3.20    0.60
  -4  -9  -9    4.60    1.00
   4  -9   9    3.30    0.50
   4   9   9    4.40    0.60
   4   9   9    5.80    1.10
   4  -9  -9    3.50    0.60
   4   9   9    5.30    0.80
  -4   9  -9    3.30    0.50
   4   9   9    4.00    0.60
   5   9  -9   10.20    1.50
   5  -9   9   12.50    0.90
   5  -9  -9    9.80    0.90
   5   9   9   10.50    0.90
   5   9   9   10.50    0.80
  -5   9  -9   11.10    0.90
   6  -9   9   51.29    2.10
   6  -9  -9   47.60    2.20
  -6   9  -9   49.20    2.20
   0  10   9  431.16   16.50
   0  10   9  429.06   16.60
   0  10  -9  429.46   17.50
   0  10   9  455.85   17.20
   0  10  -9  435.06   16.60
   0  10   9  428.66   16.80
   0  10  -9  435.16   16.60
  -1  10   9   66.49    2.90
   1  10  -9   66.89    3.80
   1  10  -9   64.49    3.00
  -1  10   9   64.69    3.10
   1  10  -9   68.09    3.00
  -1  10  -9   67.39    3.80
  -1  10  -9   68.49    3.00
   1  10   9   67.69    3.20
  -1  10  -9   63.19    2.90
   1  10   9   74.99    3.60
   1  10   9   67.59    3.00
   1  10   9   70.09    2.90
   2  10  -9   18.80    1.20
   2  10  -9   15.20    1.20
  -2  10   9   16.10    1.30
   2  10  -9   15.90    1.80
  -2  10   9   15.50    1.10
   2  10   9   16.00    1.10
   2 -10  -9   15.80    1.10
  -2  10  -9   16.40    1.80
   2  10   9   15.90    1.60
   2  10   9   17.40    1.40
  -2  10  -9   16.30    1.10
   2  10   9   18.30    1.20
  -3  10   9   91.39    3.70
  -3  10   9   89.79    3.90
   3 -10   9   85.59    3.60
   3  10  -9   95.29    3.80
   3  10   9   89.89    3.70
   3  10   9   89.49    4.00
   3 -10  -9   92.59    3.70
   3  10   9   87.39    3.70
   3 -10  -9   90.69    3.60
   3  10   9   84.69    4.30
  -3  10  -9   89.69    3.70
   4 -10   9   98.69    4.10
   4  10  -9  105.39    4.20
   4  10   9  102.09    4.20
   4 -10  -9  106.09    4.20
   4  10   9   99.19    4.30
  -4  10  -9  103.29    4.20
   4  10   9  100.09    4.10
   5 -10   9   10.90    0.80
   5  10   9    8.70    0.70
   5 -10  -9    9.10    0.80
  -5  10  -9   10.40    0.80
   6 -10   9    5.40    0.50
  -6  10  -9    5.30    0.50
   6 -10  -9    6.40    0.60
   0  11  -9  113.09    4.70
   0  11   9  118.29    4.80
   0  11  -9  111.59    4.70
   0  11  -9  127.59    6.00
   0  11   9  113.49    4.70
   0  11   9  112.69    4.90
  -1  11   9  169.48    7.10
  -1  11   9  178.78    7.00
   1  11  -9  177.68    7.10
   1 -11  -9  184.28    7.00
  -1  11  -9  177.98    7.00
   1  11   9  175.68    7.00
   1  11   9  175.28    7.10
   1  11   9  186.88    7.30
  -1  11  -9  178.98    7.00
  -2  11   9  151.18    6.00
   2  11  -9  156.98    6.10
  -2  11   9  152.98    6.20
   2  11   9  151.58    6.20
  -2  11  -9  151.58    6.00
   2  11   9  149.09    6.00
   2 -11  -9  153.08    6.00
   2  11   9  151.38    6.10
   3  11  -9   10.10    0.90
  -3  11   9    8.90    0.80
   3 -11   9    9.10    0.70
   3 -11  -9    8.00    0.80
   3  11   9   10.20    1.00
  -3  11  -9    8.30    0.80
   3  11   9   10.00    0.80
   3  11   9    9.00    0.90
   3 -11  -9   10.00    0.70
   4 -11   9   46.40    2.00
   4  11  -9   47.80    2.10
  -4  11  -9   46.50    2.10
   4  11   9   46.90    2.00
   4 -11  -9   48.30    2.10
   4  11   9   47.20    2.20
   5 -11   9    8.70    0.60
   5 -11  -9    9.40    0.70
  -5  11  -9    8.70    0.70
   5  11   9    8.40    0.60
   0  12   9    0.00    0.50
   0  12   9   -0.30    0.40
   0  12  -9   -0.20    0.40
   0 -12  -9   -0.60    0.30
   0  12   9    0.40    0.40
   1  12  -9   49.20    2.30
  -1  12   9   52.29    2.30
  -1  12   9   51.89    2.40
   1  12   9   49.70    2.30
   1  12   9   50.09    2.40
   1  12   9   52.19    2.30
   1 -12  -9   50.69    2.20
  -2  12   9   30.10    1.50
  -2  12   9   29.60    1.60
   2  12  -9   29.30    1.50
  -2  12  -9   25.60    1.40
   2  12   9   30.30    1.60
   2  12   9   26.90    1.50
   2 -12  -9   27.80    1.40
   2 -12  -9   29.70    1.30
   2  12   9   28.50    1.40
   3 -12   9    9.70    0.60
  -3  12   9   10.50    0.80
   3  12  -9    8.70    0.80
  -3  12  -9   10.30    0.70
   3  12   9    9.70    0.90
   3  12   9   10.20    0.70
   3 -12  -9   10.20    0.60
   3 -12  -9   10.10    0.70
   4 -12   9   72.69    2.80
   4  12  -9   73.49    2.90
   4 -12  -9   71.79    2.90
   4  12   9   69.49    2.80
   4  12   9   70.89    2.90
  -4  12  -9   66.89    2.80
   0  13   9   39.10    1.80
   0  13   9   41.90    1.80
   0 -13  -9   43.20    1.80
   0  13   9   39.90    1.90
   0  13  -9   39.60    1.80
  -1 -13  -9   37.90    1.60
  -1  13   9   39.20    1.80
   1  13  -9   38.80    1.80
   1 -13  -9   38.90    1.70
   1  13   9   37.30    1.80
   1 -13  -9   39.00    1.60
   1  13   9   39.80    1.70
   1  13   9   40.20    1.80
  -2  13   9   54.59    2.30
   2  13  -9   59.39    2.40
   2 -13  -9   54.89    2.30
   2  13   9   58.29    2.40
   2 -13  -9   54.09    2.20
   2  13   9   55.49    2.30
   0   0  10   71.19    2.90
   0   0  10   65.79    2.80
   0   0 -10   70.59    3.60
   1   0  10   91.39    3.60
   1   0  10   85.89    3.80
  -1   0  10   95.29    3.60
   1   0  10   86.89    3.50
   2   0  10  496.05   18.60
  -2   0  10  535.55   18.70
  -2   0 -10  489.75   18.80
   2   0  10  485.85   18.90
   2   0  10  463.75   18.70
   3   0  10   95.59    4.50
  -3   0  10  114.39    4.30
  -3   0 -10  105.39    4.10
  -3   0 -10   98.99    4.30
   3   0  10  104.59    4.10
   3   0  10   96.59    4.30
   4   0  10    3.90    0.60
   4   0  10    4.70    0.80
  -4   0 -10    4.20    0.50
   4   0  10    3.50    0.80
  -4   0 -10    3.70    0.70
  -4   0  10    4.00    0.60
  -5   0  10   32.60    1.80
   5   0  10   30.70    2.00
   5   0  10   27.10    2.10
  -5   0 -10   32.10    1.80
  -5   0 -10   30.80    1.60
  -6   0 -10    3.10    0.70
   6   0  10    2.70    0.90
  -6   0 -10    3.90    0.60
  -6   0  10    4.80    0.90
   6   0  10    4.80    1.20
   7   0  10   13.80    1.00
   7   0  10   13.40    1.00
   7   0 -10   14.60    1.20
   7   0  10   13.20    1.00
   7   0 -10   12.70    1.20
   8   0  10    5.60    0.70
   8   0  10    6.80    0.80
   8   0  10    5.10    0.70
   8   0 -10    6.10    0.80
   8   0 -10    5.70    0.90
   0   1  10   51.09    2.30
   0   1  10   53.79    2.20
   0   1  10   50.19    2.10
   0  -1 -10   51.29    2.90
   0  -1  10   53.39    2.30
   1  -1  10  443.76   18.10
  -1   1  10  492.45   18.10
  -1   1  10  507.45   18.30
   1  -1  10  476.25   18.30
   1   1  10  490.75   18.40
  -1   1 -10  476.95   18.10
   1   1  10  462.75   18.10
   1   1  10  488.65   18.20
  -1  -1  10  506.95   18.20
  -2  -1 -10   30.30    1.50
   2  -1  10   27.70    1.40
  -2   1  10   27.10    1.40
  -2   1  10   26.70    1.30
   2  -1  10   27.90    1.30
   2  -1  10   27.80    1.60
   2   1  10   28.50    1.50
   2   1  10   27.40    1.30
   2   1  10   27.90    1.60
  -2   1 -10   28.60    1.50
  -2  -1  10   30.60    1.40
  -2   1 -10   26.40    1.20
   3  -1  10  191.58    8.00
  -3   1  10  202.58    7.70
  -3  -1 -10  201.88    8.00
  -3   1  10  214.18    7.90
   3  -1  10  203.88    7.80
   3  -1  10  188.28    8.20
   3   1  10  197.28    8.30
   3   1  10  206.28    7.80
   3   1  10  200.38    8.00
  -3   1 -10  198.68    7.70
  -3   1 -10  195.88    8.00
  -3  -1  10  213.18    7.90
   4  -1  10   14.10    1.30
  -4  -1 -10   14.60    0.90
  -4   1  10   15.50    1.00
  -4   1  10   13.60    0.90
   4  -1  10   14.30    1.20
  -4  -1 -10   15.00    1.10
   4   1  10   15.60    1.50
  -4   1 -10   13.50    1.00
   4   1  10   14.40    1.30
  -4  -1  10   14.50    1.00
   4   1  10   15.10    0.90
  -4   1 -10   12.50    1.10
  -4   1 -10   13.60    0.90
   5  -1  10    2.70    0.80
  -5   1  10    3.70    0.70
  -5  -1 -10    2.20    0.40
   5  -1  10    1.90    0.70
   5   1  10    3.40    0.60
  -5  -1  10    3.00    0.60
   5   1  10    2.60    0.80
   5   1  10    4.20    0.90
  -5   1 -10    3.10    0.60
  -5   1 -10    2.90    0.50
   6  -1  10  113.99    5.80
  -6  -1 -10  122.89    5.30
  -6  -1 -10  117.49    4.90
  -6   1  10  126.59    5.30
  -6   1 -10  116.09    4.90
  -6  -1  10  134.59    5.30
   6   1  10  127.89    5.70
   6   1  10  116.29    5.90
  -6   1 -10  114.39    5.20
   7   1 -10   36.10    1.90
   7   1 -10   31.20    1.90
   7  -1  10   31.90    1.70
   7  -1  10   35.70    1.80
   7  -1  10   35.60    1.70
   7  -1 -10   31.30    1.80
   7  -1 -10   30.40    1.90
   7   1  10   37.00    1.80
   7   1  10   31.80    1.70
   7   1  10   33.00    1.70
   8  -1  10    7.00    0.80
   8  -1  10    6.20    0.70
   8   1 -10    5.80    0.90
   8  -1  10    6.90    0.70
   8   1 -10    8.50    0.90
   8  -1 -10    6.80    0.90
   8   1  10    7.30    0.70
   8   1  10    7.30    0.70
   8  -1 -10    7.00    0.80
   8   1  10    5.90    0.70
   0   2  10  685.63   25.60
   0   2  10  681.43   25.80
   0  -2 -10  689.23   26.60
   0   2  10  669.73   25.70
   0  -2  10  700.13   25.80
  -1   2  10  182.18    6.80
  -1   2  10  178.28    6.70
  -1  -2 -10  166.18    6.80
   1  -2  10  160.98    6.80
  -1   2  10  169.98    6.60
  -1  -2 -10  178.28    7.90
  -1  -2  10  186.48    6.70
  -1   2 -10  166.48    6.90
   1   2  10  168.88    6.80
   1   2  10  167.68    6.90
   1   2  10  178.48    6.80
   1   2  10  169.88    6.60
   2  -2  10   63.29    3.10
  -2  -2 -10   69.39    3.10
  -2   2  10   76.19    3.00
  -2   2  10   70.79    2.90
   2   2  10   71.39    3.10
   2   2  10   70.99    2.90
   2   2  10   72.39    3.30
  -2   2 -10   68.69    2.80
   2   2  10   73.19    3.10
  -2  -2  10   73.99    2.90
  -2   2 -10   68.39    3.10
  -3   2  10   97.49    3.70
  -3  -2 -10   83.39    3.70
   3  -2  10   81.19    3.90
   3  -2  10   85.39    3.70
  -3   2  10   87.29    3.50
  -3   2 -10   81.79    3.80
  -3   2 -10   81.29    3.60
   3   2  10   95.09    3.60
   3   2  10   82.99    3.80
  -3  -2  10   89.79    3.60
  -3   2 -10   86.39    3.50
   3   2  10   89.29    3.90
   3   2  10   91.09    4.10
   4  -2  10   71.59    3.40
   4  -2  10   67.29    3.50
  -4   2  10   70.59    3.10
  -4   2  10   77.19    3.20
  -4  -2 -10   75.79    3.00
  -4  -2 -10   70.99    3.30
  -4   2 -10   73.79    3.00
   4   2  10   66.59    3.60
  -4   2 -10   68.39    3.20
   4   2  10   76.99    3.20
   4   2  10   74.09    3.50
  -4  -2  10   76.19    3.20
  -5   2  10  125.99    5.00
   5  -2  10  113.09    5.40
  -5   2  10  109.39    4.80
  -5  -2 -10  115.59    4.70
   5   2  10  107.99    5.50
  -5   2 -10  117.49    5.00
  -5   2 -10  112.49    4.70
  -5  -2  10  121.59    4.90
   5   2  10  120.69    4.90
   5   2  10  120.09    5.30
   6  -2  10   15.50    1.10
   6  -2  10   15.00    1.10
  -6  -2 -10   14.70    1.30
   6   2 -10   13.40    1.30
  -6  -2 -10   15.80    1.10
  -6   2  10   17.40    1.30
   6  -2  10   14.00    1.00
   6   2 -10   12.80    1.20
   6   2  10   15.60    1.10
   6   2  10   16.40    1.10
   6   2  10   15.50    1.10
  -6   2 -10   15.30    1.30
  -6   2 -10   15.10    1.00
   6  -2 -10   14.10    1.20
  -6  -2  10   16.00    1.30
   6   2  10   17.40    1.90
   6   2  10   17.60    1.70
   7   2 -10   62.99    2.90
   7  -2  10   59.09    2.70
   7   2 -10   58.39    3.00
   7  -2  10   62.19    2.70
   7  -2  10   60.79    2.70
   7  -2 -10   59.99    2.80
   7   2  10   61.19    2.70
   7  -2 -10   64.99    3.30
   7   2  10   63.59    2.70
   7   2  10   59.69    2.70
   8   2 -10   76.29    3.40
   8   2 -10   78.09    3.30
   8  -2  10   78.39    3.20
   8  -2  10   74.79    3.10
   8  -2  10   75.79    3.20
   8  -2 -10   76.89    3.20
   8   2  10   77.29    3.20
   8   2  10   72.39    3.10
   8   2  10   78.49    3.10
   0   3  10  114.39    4.30
   0   3  10  113.99    4.50
   0   3  10  109.99    4.60
   0   3  10  111.29    4.50
   0   3 -10  105.19    4.60
   1   3 -10   99.39    4.20
  -1   3  10   99.79    4.10
  -1   3  10  101.99    4.00
  -1   3  10   98.59    3.90
   1   3  10   99.89    3.90
  -1   3 -10   91.89    4.20
   1   3  10   97.89    4.30
   1   3  10  102.29    4.20
   1   3  10  104.89    4.10
  -2   3  10  276.67   10.30
  -2   3  10  263.57   10.10
  -2  -3 -10  274.27   10.40
  -2   3  10  272.37   10.30
   2   3  10  273.07   10.20
  -2   3 -10  258.57   10.10
  -2   3 -10  257.47   10.50
   2   3  10  263.07   10.70
   2   3  10  268.77   10.50
   2   3  10  269.17   10.50
  -3   3  10  284.97   10.50
  -3   3  10  278.07   10.40
  -3  -3 -10  271.37   10.60
   3   3  10  282.07   10.70
  -3   3 -10  247.18   10.60
   3   3  10  267.27   10.40
  -3   3 -10  264.07   10.20
   3   3  10  265.47   10.90
   3   3  10  263.77   10.60
  -4   3  10  310.07   12.20
  -4  -3 -10  315.77   12.40
  -4   3  10  322.17   12.30
  -4   3 -10  313.87   12.10
   4   3  10  312.87   12.60
   4   3  10  307.67   12.40
   4   3  10  327.37   12.90
   4   3  10  322.07   12.20
  -5   3  10    6.20    0.80
  -5  -3 -10    5.50    0.60
  -5   3  10    5.20    0.70
   5   3  10    5.50    1.20
   5   3  10    6.30    1.10
  -5   3 -10    5.60    0.60
   5   3  10    7.90    0.80
   6   3 -10   14.10    1.30
   6  -3  10   18.70    1.10
   6   3 -10   16.80    1.40
   6  -3  10   17.00    1.20
   6  -3  10   15.40    1.10
   6  -3  10   16.20    1.00
  -6   3 -10   16.10    1.10
   6   3  10   17.10    1.10
   6  -3 -10   20.10    1.40
   6   3  10   16.40    1.10
   6   3  10   16.20    1.10
   7  -3  10   77.09    3.20
   7   3 -10   78.39    3.40
   7  -3  10   77.09    3.20
   7   3 -10   69.29    3.50
   7  -3  10   69.69    3.20
   7  -3  10   80.49    3.30
   7   3  10   73.69    3.20
   7   3  10   77.09    3.20
   7  -3 -10   74.29    3.30
   7   3  10   81.99    3.20
  -7   3 -10   75.69    3.20
   8   3 -10   46.30    2.20
   8  -3  10   46.10    2.00
   8  -3  10   40.80    1.90
   8  -3  10   47.00    2.00
   8   3 -10   43.10    2.10
   8   3  10   42.90    1.90
   8   3  10   43.30    2.00
   8  -3 -10   41.30    2.00
   8   3  10   44.70    1.90
   0   4  10  310.17   12.20
   0   4 -10  336.37   12.50
   0   4  10  306.97   12.30
   0   4  10  325.77   12.30
   0   4  10  309.57   12.00
  -1   4  10  258.37   10.10
  -1   4  10  257.47   10.00
  -1   4  10  276.07   10.30
   1   4 -10  258.67   10.40
   1   4  10  268.07   10.30
   1   4  10  262.77   10.10
  -1   4 -10  254.67   10.40
   1   4  10  267.07   10.30
   1   4  10  268.57   10.40
  -2   4  10  143.29    5.50
  -2   4  10  140.59    5.40
  -2   4  10  134.79    5.30
   2   4  10  139.59    5.70
   2   4  10  122.49    5.70
  -2   4 -10  126.89    5.70
   2   4  10  135.29    5.60
   2   4  10  140.99    5.40
  -3  -4 -10   92.29    4.10
  -3   4  10   94.39    4.00
  -3   4  10   96.89    3.90
   3   4  10   89.79    4.10
   3   4  10  100.49    4.20
  -3   4 -10   94.59    3.80
  -3   4 -10   88.79    4.20
   3   4  10   95.39    4.50
   3   4  10   97.39    3.90
  -4  -4 -10  123.39    5.20
  -4   4  10  123.99    5.00
  -4   4  10  121.79    5.10
   4   4  10  122.99    5.20
   4   4  10  119.79    5.60
   4   4  10  118.79    5.40
  -4   4 -10  116.69    4.80
   4   4  10  119.79    5.00
  -5   4  10   18.30    1.20
  -5  -4 -10   18.30    1.10
  -5   4  10   19.30    1.30
   5   4  10   16.20    1.60
   5   4  10   17.00    1.80
   5   4  10   20.00    1.30
  -5   4 -10   21.90    1.20
   6   4 -10   33.60    2.00
   6  -4  10   36.60    1.80
   6  -4  10   36.40    1.80
   6   4 -10   35.40    2.00
   6  -4  10   34.40    1.70
   6  -4  10   35.20    1.80
  -6   4 -10   35.10    1.80
   6   4  10   38.10    1.80
   6   4  10   37.90    1.80
   7  -4  10    4.90    0.70
   7   4 -10    5.10    0.80
   7  -4  10    4.60    0.70
   7  -4  10    5.70    0.80
   7  -4  10    6.30    0.80
   7   4 -10    5.80    0.80
   7   4  10    5.80    0.70
   7  -4 -10    3.50    0.60
  -7   4 -10    6.20    0.70
   7   4  10    6.30    0.70
   8  -4  10   24.30    1.20
   8  -4  10   24.50    1.20
   8  -4  10   23.50    1.20
   8   4 -10   23.90    1.30
   8   4 -10   23.30    1.40
   8  -4 -10   24.00    1.20
  -8   4 -10   22.70    1.20
   8   4  10   23.50    1.20
   0   5  10   98.69    4.00
   0   5  10   95.09    3.80
   0   5  10   97.59    4.20
   0   5 -10   91.29    4.30
   0   5  10   95.39    4.10
  -1   5  10  139.79    5.60
  -1   5  10  137.19    5.30
   1   5 -10  131.29    5.70
  -1   5  10  135.89    5.40
   1   5  10  139.99    5.70
   1   5  10  124.49    5.60
   1   5  10  140.79    5.30
  -1   5 -10  129.39    5.70
   1   5  10  136.39    5.50
   2   5 -10   27.60    1.70
  -2   5  10   26.90    1.50
  -2   5  10   28.70    1.40
  -2   5  10   26.00    1.30
   2   5  10   28.80    1.70
  -2   5 -10   26.00    1.70
   2   5  10   23.10    1.70
   2   5  10   26.50    1.40
   2   5  10   26.10    1.60
  -3   5  10   97.59    4.20
  -3   5  10   98.29    4.10
  -3   5  10   95.99    3.90
   3   5  10  103.09    4.10
   3   5  10   97.59    4.40
   3   5  10  100.79    4.40
   3   5  10  102.59    4.70
  -3   5 -10   93.99    4.50
  -4   5  10   45.90    2.30
  -4   5  10   45.30    2.20
  -4  -5 -10   46.80    2.50
  -4   5 -10   45.50    2.10
   4   5  10   46.20    2.90
   4   5  10   47.40    2.70
   4   5  10   48.30    2.30
   4   5  10   46.40    2.50
  -5   5  10  116.89    4.90
  -5  -5 -10  113.89    4.70
   5   5  10  116.09    4.90
   5   5  10  122.79    5.40
   5   5  10  104.89    5.50
  -5   5 -10  120.39    4.70
   6  -5  10   31.50    1.60
   6   5 -10   30.70    1.90
   6   5 -10   33.40    1.80
   6  -5  10   31.40    1.60
   6   5  10   29.10    1.50
  -6   5 -10   30.50    1.60
   6   5  10   30.30    1.60
   7   5 -10   86.69    3.80
   7  -5  10   86.29    3.60
   7  -5  10   86.59    3.60
   7   5 -10   84.29    3.80
  -7   5 -10   91.79    3.60
   7   5  10   89.49    3.60
   7   5  10   89.89    3.60
   8   5 -10   43.60    2.00
   8  -5  10   44.20    1.80
   8  -5  10   41.70    1.80
   8   5 -10   41.60    1.90
   8   5  10   40.00    1.80
  -8   5 -10   43.60    1.80
   0   6  10  126.09    5.30
   0   6 -10  132.39    5.60
   0   6  10  126.39    5.10
   0   6  10  125.69    5.40
  -1   6  10   40.90    2.00
  -1   6  10   41.80    1.90
   1   6 -10   45.20    2.40
   1   6  10   42.80    2.20
  -1   6 -10   37.90    2.30
   1   6  10   40.30    2.10
   1   6  10   37.60    1.90
   2   6 -10   48.70    2.70
  -2   6  10   49.60    2.10
  -2   6  10   49.10    2.30
   2   6  10   47.10    2.50
  -2   6 -10   48.10    2.70
   2   6  10   48.50    2.20
   2   6  10   51.89    2.60
  -3   6  10   13.90    1.00
  -3   6  10   13.20    0.80
   3   6  10   14.50    1.30
   3   6  10   14.20    1.30
   3   6  10   13.20    1.00
  -3   6 -10   14.10    1.40
  -4   6  10   48.70    2.40
  -4  -6 -10   53.59    2.80
   4   6  10   50.29    2.90
   4   6  10   48.90    2.40
   4   6  10   53.39    2.80
   5  -6  10   40.10    1.90
   5   6 -10   39.30    2.10
   5  -6 -10   37.50    2.00
  -5   6 -10   40.90    2.00
   5   6  10   42.60    1.90
   5   6  10   44.50    1.90
   6  -6  10   12.50    1.00
   6  -6  10   13.60    1.00
   6   6 -10   14.70    1.20
   6  -6 -10   14.40    1.10
  -6   6 -10   14.70    1.00
   6   6  10   13.30    1.00
   6   6  10   13.40    0.90
   7   6 -10   35.60    1.90
   7  -6  10   37.40    1.70
   7   6 -10   37.60    1.90
   7  -6  10   37.70    1.70
   7   6  10   36.50    1.70
  -7   6 -10   39.20    1.80
   7   6  10   38.00    1.70
   8   6 -10    9.60    0.70
   8  -6  10   11.20    0.60
   8  -6  10    8.80    0.60
   8   6  10    9.10    0.60
  -8   6 -10   10.30    0.60
   0   7  10    4.30    0.80
   0   7  10    4.50    0.60
   0   7 -10    4.60    1.00
   0   7  10    3.80    0.70
   1   7 -10   60.69    3.20
  -1   7  10   54.89    2.60
  -1   7  10   54.99    2.40
   1   7  10   55.49    2.90
   1   7  10   54.89    2.50
  -1   7 -10   54.19    3.00
   1   7  10   55.39    2.70
   2   7 -10   30.80    2.00
  -2   7  10   25.30    1.60
  -2   7  10   27.20    1.40
  -2   7 -10   28.60    2.00
   2   7  10   25.80    1.50
   2   7  10   27.60    1.80
   2   7  10   29.80    1.90
  -3   7  10   27.80    1.70
  -3   7  10   28.80    1.50
   3   7  10   30.20    2.00
   3   7  10   29.40    1.70
   3   7  10   31.40    2.00
  -3   7 -10   27.70    2.10
   4  -7  10   17.60    1.00
   4   7 -10   14.70    1.20
  -4   7  10   15.50    1.20
  -4  -7 -10   16.50    1.50
  -4   7  10   16.40    1.00
   4   7  10   18.10    1.10
   4   7  10   12.90    1.50
   4   7  10   14.90    1.50
   4   7  10   15.50    1.00
   4   7  10   15.00    1.20
  -4   7 -10   15.70    1.10
   4  -7 -10   14.70    1.10
   5  -7  10   30.00    1.60
   5   7 -10   30.20    1.80
  -5   7 -10   31.70    1.60
   5  -7 -10   31.20    1.60
   6  -7  10   32.30    1.60
   6   7 -10   30.40    1.70
   6   7  10   31.60    1.60
   6  -7 -10   33.50    1.60
   6   7  10   32.60    1.60
  -6   7 -10   34.00    1.60
   7  -7  10    3.40    0.40
   7   7 -10    3.90    0.50
   7  -7  10    4.10    0.50
  -7   7 -10    5.10    0.60
   7  -7 -10    3.20    0.50
   7   7  10    3.70    0.40
   0   8  10  199.48    8.40
   0   8 -10  206.48    8.80
   0   8  10  202.48    8.30
   0   8  10  203.18    8.00
   1   8 -10    2.20    0.90
  -1   8  10    2.60    0.50
  -1   8  10    2.30    0.60
   1   8  10    2.70    0.70
  -1   8 -10    3.20    1.00
   1   8  10    2.50    0.50
   1   8  10    2.90    0.80
  -2   8  10    3.50    0.70
   2   8 -10    3.70    1.10
  -2   8  10    4.10    0.60
   2   8  10    3.30    0.60
   2   8  10    3.50    0.80
  -2   8 -10    3.80    1.10
   2   8  10    3.90    1.00
  -3   8  10   73.09    3.50
   3   8 -10   84.99    3.60
   3   8 -10   82.79    3.50
  -3   8  10   73.09    3.30
   3  -8  10   67.29    3.50
   3   8  10   72.99    3.40
  -3   8 -10   75.99    3.30
   3  -8 -10   80.09    3.30
   3   8  10   73.19    3.80
  -3   8 -10   80.89    4.10
   3   8  10   81.39    3.90
   3   8  10   77.09    3.60
   3   8  10   76.99    3.30
   3   8  10   75.69    3.30
  -4  -8 -10    3.20    0.90
   4  -8  10    4.00    0.50
   4   8 -10    2.80    0.60
   4   8  10    3.10    0.50
   4   8  10    5.50    0.80
  -4   8 -10    2.00    0.50
   4  -8 -10    2.70    0.60
   4   8  10    2.40    0.50
   4   8  10    3.10    0.90
   5   8 -10   44.40    2.30
   5  -8  10   48.10    2.20
   5   8  10   47.90    2.20
   5  -8 -10   51.09    2.20
  -5   8 -10   47.70    2.20
   5   8  10   50.29    2.20
   6   8 -10    4.30    0.60
   6  -8  10    3.10    0.50
   6   8  10    4.40    0.50
  -6   8 -10    4.50    0.50
   6   8  10    4.30    0.60
   6  -8 -10    4.20    0.60
   7  -8  10    9.90    0.70
   7   8 -10    8.90    0.70
  -7   8 -10    8.00    0.70
   7  -8 -10   10.20    0.70
   0   9  10   89.89    4.30
   0   9  10   86.69    3.80
   0   9  10   95.09    4.20
   0   9 -10   86.29    4.60
  -1   9  10   10.10    1.10
   1   9 -10   11.60    1.10
  -1   9  10   10.50    0.90
  -1   9  10    9.90    1.30
   1   9 -10   10.60    1.30
   1   9 -10   12.90    1.60
  -1   9 -10   14.50    1.30
  -1   9 -10   13.90    1.70
   1   9  10    9.20    1.10
   1   9  10   11.40    1.30
   1   9  10   11.60    1.30
   1   9  10   10.90    1.30
   1   9  10   10.50    1.00
   1   9  10   10.90    1.30
  -2   9  10   17.90    1.20
   2   9 -10   20.70    1.40
  -2   9  10   20.60    1.40
   2   9 -10   20.70    1.90
   2   9 -10   18.80    1.30
  -2   9 -10   21.70    1.90
   2   9  10   18.70    1.20
   2   9  10   17.80    1.20
  -2   9 -10   20.20    1.30
   2   9  10   17.70    1.40
   2   9  10   19.30    1.70
   3  -9  10   89.79    3.70
  -3   9  10   92.19    4.00
   3   9 -10   89.09    3.80
   3   9 -10   88.19    3.90
  -3   9 -10   93.39    3.80
   3   9  10   98.59    4.40
   3  -9 -10   91.89    3.80
  -3   9 -10   81.19    4.50
   3   9  10   88.59    4.00
   3   9  10   87.99    3.80
   3   9  10   94.39    3.80
   4   9 -10   27.00    1.60
   4  -9  10   27.90    1.40
   4   9  10   25.90    1.50
   4   9  10   30.80    1.70
   4  -9 -10   28.70    1.50
   4   9  10   26.20    1.40
  -4   9 -10   27.60    1.50
   5   9 -10   18.80    1.20
   5  -9  10   20.00    1.10
   5   9  10   17.90    1.10
   5  -9 -10   20.90    1.20
   5   9  10   19.20    1.10
  -5   9 -10   19.10    1.20
   6  -9  10    6.10    0.60
  -6   9 -10    4.80    0.60
   6   9  10    5.20    0.50
   6  -9 -10    4.60    0.70
   0  10 -10   25.70    1.50
   0  10  10   26.70    1.70
   0  10  10   27.60    1.60
   0  10  10   26.60    1.40
   0  10  10   24.40    1.90
   0  10 -10   26.20    1.50
   0  10 -10   27.00    2.30
   1  10 -10    6.30    0.90
  -1  10  10    7.50    1.00
   1  10 -10    7.50    0.90
  -1  10  10    7.20    0.80
   1  10 -10   11.10    1.60
  -1  10 -10    7.10    1.50
  -1  10 -10    8.20    0.90
   1  10  10    7.40    1.10
   1  10  10    8.50    1.10
   1  10  10    8.60    0.90
   1  10  10    7.70    0.80
  -1  10 -10    7.20    0.90
  -2  10  10   87.59    3.90
   2  10 -10   94.69    4.00
  -2  10  10   93.49    4.10
   2  10 -10   92.19    4.70
   2  10 -10   97.09    4.00
   2  10  10   86.69    4.40
   2 -10 -10   94.59    3.90
  -2  10 -10   95.19    3.90
  -2  10 -10   97.19    4.80
   2  10  10   92.79    3.90
   2  10  10   99.89    3.90
   2  10  10   95.39    4.20
   3 -10  10  105.49    4.40
   3  10 -10  116.09    4.50
   3  10 -10  109.29    4.60
  -3  10  10  106.29    4.50
  -3  10  10  111.19    4.60
   3  10  10  111.29    4.70
   3  10  10  106.79    4.40
   3 -10 -10  118.29    4.50
  -3  10 -10  103.89    4.50
   3 -10 -10  110.39    4.30
   3  10  10  109.09    4.50
   4  10 -10    5.70    0.90
   4 -10  10    5.30    0.60
   4  10 -10    5.20    0.80
   4 -10 -10    6.80    0.70
   4  10  10    4.90    0.60
  -4  10 -10    4.70    0.70
   4  10  10    3.90    0.70
   4  10  10    5.00    0.60
   5 -10  10   18.70    1.00
  -5  10 -10   18.00    1.00
   5 -10 -10   19.30    1.10
   5  10  10   18.50    1.10
   5  10  10   20.60    1.00
   0  11  10   25.10    1.60
   0  11  10   23.60    1.50
   0  11 -10   24.80    1.40
   0  11 -10   25.00    1.50
   0  11  10   27.90    1.40
  -1  11  10    4.90    0.70
   1  11 -10    6.00    0.80
  -1  11  10    5.80    0.70
   1  11 -10    5.90    0.80
   1 -11 -10    4.30    0.60
   1  11  10    6.20    0.70
   1  11  10    4.30    0.60
  -1  11 -10    5.60    0.80
   1  11  10    6.30    0.90
  -1  11 -10    6.70    0.70
   2  11 -10   89.39    3.90
  -2  11  10   78.19    3.40
  -2  11  10   80.09    3.50
   2  11 -10   79.19    3.50
   2  11  10   83.99    3.40
   2  11  10   82.89    3.60
   2 -11 -10   80.29    3.40
   2  11  10   82.49    3.50
  -2  11 -10   77.49    3.40
   3  11 -10  123.49    4.90
   3 -11  10  118.89    4.80
  -3  11  10  124.59    4.90
   3  11  10  120.89    4.90
   3 -11 -10  123.19    4.80
   3  11  10  120.89    4.90
   3  11  10  128.59    5.10
  -3  11 -10  121.09    4.90
   3 -11 -10  117.69    4.90
   4  11 -10   21.10    1.20
   4 -11  10   21.50    1.10
   4  11  10   22.00    1.30
  -4  11 -10   21.00    1.20
   4  11  10   21.30    1.30
   4  11  10   22.90    1.10
   4 -11 -10   21.70    1.20
   5 -11  10    8.60    0.60
   5  11  10    8.70    0.60
   5 -11 -10    9.50    0.70
  -5  11 -10    8.60    0.60
   0  12  10   15.70    1.00
   0  12  10   17.00    1.20
   0  12  10   14.80    1.10
   0 -12 -10   15.60    0.90
   0  12 -10   15.30    1.00
   0  12 -10   14.50    1.30
  -1  12  10   43.30    1.90
   1  12 -10   41.40    2.00
  -1  12  10   42.50    2.10
   1  12  10   43.80    2.10
   1 -12 -10   41.60    1.90
   1  12  10   42.80    2.00
  -1  12 -10   40.80    1.90
   1  12  10   43.00    1.90
  -2  12  10   28.60    1.60
   2  12 -10   32.50    1.60
  -2  12  10   30.50    1.50
   2  12  10   32.50    1.60
   2  12  10   32.80    1.70
   2  12  10   32.80    1.50
  -2  12 -10   29.50    1.50
   2 -12 -10   29.80    1.40
   2 -12 -10   32.10    1.50
  -3  12  10   12.30    0.80
   3  12 -10   12.30    0.80
   3  12  10   12.90    0.80
   3 -12 -10   11.70    0.70
   3  12  10   11.70    0.90
   3 -12 -10   12.20    0.80
  -3  12 -10   11.20    0.80
   4  12 -10   42.30    1.80
   4 -12  10   43.60    1.70
   4  12  10   42.30    1.80
  -4  12 -10   41.20    1.80
   4  12  10   42.40    1.90
   4 -12 -10   43.20    1.80
   0  13  10   25.10    1.20
   0 -13 -10   22.30    1.10
   0  13  10   25.10    1.30
   0  13 -10   27.40    1.20
   0  13  10   23.40    1.20
  -1 -13 -10   39.60    1.70
  -1  13  10   40.00    1.70
   1  13 -10   40.60    1.80
   1 -13 -10   37.40    1.60
   1  13  10   42.60    1.80
   1  13  10   41.50    1.80
   1  13  10   37.20    1.80
   1 -13 -10   39.90    1.70
   2  13 -10   20.00    1.00
  -2  13  10   21.20    1.00
   2 -13 -10   19.70    1.00
   2  13  10   19.30    1.00
   2 -13 -10   18.30    0.90
   2  13  10   21.50    1.10
   0   0  11   -0.20    0.20
   0   0  11    0.40    0.20
  -1   0 -11 1222.28   45.00
   1   0  11 1171.58   44.70
  -1   0  11 1280.67   44.90
   1   0  11 1204.48   45.10
   1   0  11 1126.59   44.90
  -2   0 -11  340.47   13.30
   2   0  11  336.47   13.50
   2   0  11  347.17   13.10
  -2   0  11  370.86   13.20
   2   0  11  337.17   13.30
  -3   0 -11   92.79    3.90
   3   0  11   88.69    3.90
   3   0  11   86.49    4.20
  -3   0 -11   90.69    3.60
  -3   0  11   91.99    3.80
   3   0  11   93.59    3.70
  -4   0 -11   84.49    3.50
   4   0  11   81.49    4.10
   4   0  11   86.29    3.60
  -4   0 -11   79.29    3.80
  -4   0  11   91.49    3.70
   4   0  11   84.39    3.90
   5   0  11   49.90    2.70
  -5   0  11   49.60    2.40
  -5   0 -11   49.10    2.20
   5   0  11   47.20    2.90
  -5   0 -11   45.60    2.50
   6   0  11   35.50    1.80
   6   0  11   33.80    2.40
  -6   0  11   36.30    2.00
   6   0  11   34.10    1.70
   6   0  11   37.00    1.80
   6   0 -11   31.20    2.00
   6   0 -11   34.80    1.90
   6   0  11   35.00    2.60
  -6   0 -11   33.30    2.00
   7   0 -11   62.89    2.90
   7   0  11   65.39    2.80
   7   0  11   65.79    2.80
   7   0  11   65.79    2.90
   7   0 -11   60.89    3.10
   8   0 -11    1.10    0.50
   8   0  11    1.10    0.40
   8   0 -11    0.40    0.40
   8   0  11    0.90    0.40
   8   0  11    1.10    0.40
   0  -1  11  205.78    8.00
   0   1  11  205.38    8.00
   0  -1 -11  201.48    8.80
   0   1  11  204.68    7.90
  -1  -1 -11  911.11   34.80
   1  -1  11  897.81   34.90
  -1   1  11  888.31   34.70
  -1   1  11  933.21   34.80
   1   1  11  942.71   35.00
  -1  -1  11  993.60   34.80
   1   1  11  919.61   34.80
   1   1  11  912.41   34.60
  -1   1 -11  953.10   34.90
  -2   1  11   68.59    2.80
   2  -1  11   60.69    3.00
  -2   1  11   62.89    2.60
  -2  -1 -11   68.39    2.90
   2  -1  11   62.29    2.80
   2  -1  11   66.49    2.60
  -2   1 -11   62.29    2.60
  -2   1 -11   61.29    2.90
   2   1  11   62.89    2.70
   2   1  11   65.99    2.90
   2   1  11   65.59    3.10
  -2  -1  11   69.29    2.80
   3  -1  11  463.15   18.60
  -3   1  11  456.05   18.00
  -3   1  11  512.85   18.30
   3  -1  11  493.45   18.10
   3  -1  11  458.85   18.30
  -3  -1 -11  464.05   18.30
   3   1  11  470.45   18.10
  -3  -1  11  518.45   18.20
  -3   1 -11  467.55   18.40
  -3   1 -11  494.75   18.00
   3   1  11  472.65   18.70
   3   1  11  476.05   18.40
   4  -1  11  103.69    4.60
  -4  -1 -11  103.49    4.30
   4  -1  11  102.29    4.90
  -4  -1 -11  103.49    4.60
  -4   1  11  109.49    4.50
  -4   1 -11  104.89    4.20
  -4   1 -11  105.79    4.60
  -4  -1  11  110.49    4.50
   4   1  11  104.09    4.70
  -4   1 -11  101.69    4.40
   4   1  11  112.39    5.00
   4   1  11  107.59    4.30
  -5   1  11   39.80    2.10
  -5  -1 -11   39.00    1.90
   5  -1  11   39.10    2.30
   5  -1  11   35.60    2.50
   5   1  11   38.90    2.60
   5   1  11   36.70    2.00
  -5   1 -11   37.00    2.10
   5   1  11   36.70    2.40
  -5  -1  11   43.00    2.10
  -5   1 -11   36.40    1.80
   6   1 -11   56.99    2.70
  -6  -1 -11   53.99    3.30
   6  -1  11   53.69    3.40
   6  -1  11   60.79    2.60
   6  -1  11   59.19    2.60
  -6   1  11   68.89    3.10
  -6  -1 -11   60.79    2.60
   6  -1  11   63.39    2.70
   6   1 -11   56.89    2.90
   6   1  11   57.79    2.60
   6   1  11   52.49    3.70
  -6   1 -11   57.19    2.60
   6  -1 -11   55.99    2.70
   6   1  11   60.59    2.60
   6   1  11   53.19    3.50
  -6   1 -11   50.89    2.80
   6   1  11   60.39    2.60
  -6  -1  11   63.19    3.00
   6  -1 -11   50.69    2.80
   7  -1  11   28.20    1.60
   7  -1  11   27.10    1.60
   7   1 -11   32.00    1.70
   7   1 -11   28.10    1.80
   7  -1  11   32.80    1.70
   7   1  11   28.70    1.50
   7   1  11   31.80    1.60
   7  -1 -11   32.00    1.70
   7  -1 -11   28.50    1.80
   7   1  11   31.40    1.60
   8  -1  11   16.30    1.00
   8   1 -11   17.80    1.10
   8  -1  11   14.30    0.90
   8   1 -11   14.80    1.20
   8  -1  11   14.60    1.00
   8  -1 -11   15.70    1.00
   8  -1 -11   15.30    1.10
   8   1  11   14.90    1.00
   8   1  11   15.40    1.00
   8   1  11   15.60    1.00
   0   2  11   24.10    1.40
   0  -2 -11   25.40    2.00
   0  -2  11   26.10    1.30
   0  -2 -11   26.80    1.30
   0   2  11   26.00    1.20
   0   2 -11   25.00    1.40
   0   2  11   27.30    1.30
   0   2  11   25.90    1.40
  -1   2  11 1568.94   54.89
  -1   2  11 1635.74   55.09
  -1  -2 -11 1404.36   54.99
   1  -2  11 1344.17   54.99
   1   2 -11 1369.76   55.29
   1   2  11 1445.26   54.79
   1   2  11 1515.05   55.09
   1   2  11 1444.26   55.19
  -1   2 -11 1373.86   55.09
   1   2  11 1497.05   54.99
  -1  -2  11 1588.44   54.99
  -2   2  11  298.87   11.10
  -2   2  11  287.07   10.90
   2  -2  11  263.07   11.20
  -2  -2 -11  275.97   11.10
  -2  -2  11  302.87   11.00
   2   2  11  291.47   11.20
   2   2  11  295.97   11.20
  -2   2 -11  279.17   10.80
   2   2  11  290.67   10.90
  -2   2 -11  286.87   11.20
   2   2  11  283.67   11.40
  -3  -2 -11   48.50    2.30
  -3   2  11   43.20    2.10
  -3   2  11   49.60    2.20
   3  -2  11   39.70    2.40
   3   2  11   50.99    2.40
  -3  -2  11   49.00    2.20
  -3   2 -11   47.20    2.40
   3   2  11   45.70    2.60
   3   2  11   46.30    2.30
   3   2  11   50.79    2.10
  -3   2 -11   50.09    2.00
  -4   2  11   38.30    1.70
   4  -2  11   35.80    2.20
   4  -2  11   34.70    2.00
  -4  -2 -11   38.50    2.00
  -4  -2 -11   35.20    1.70
  -4   2  11   41.00    1.90
  -4   2 -11   36.00    2.10
  -4   2 -11   34.20    1.70
   4   2  11   35.30    1.80
   4   2  11   36.70    2.10
  -4  -2  11   37.40    1.80
   4   2  11   36.00    2.40
  -4   2 -11   34.00    1.80
   5  -2  11  150.68    7.70
  -5   2  11  170.38    6.70
  -5   2  11  150.68    6.40
  -5  -2 -11  164.88    6.40
   5   2  11  154.08    7.30
  -5   2 -11  161.28    6.40
  -5  -2  11  172.28    6.70
   5   2  11  169.58    7.10
   5   2  11  162.48    6.50
  -5   2 -11  160.88    6.60
   6   2 -11    6.10    1.00
   6  -2  11    5.10    0.70
   6  -2  11    7.30    0.90
   6  -2  11    5.90    0.80
   6   2 -11    6.50    1.00
   6   2  11    6.60    0.80
   6  -2 -11    5.70    0.80
   6   2  11    6.10    0.80
   6   2  11    6.70    0.80
   7  -2  11   27.70    1.60
   7   2 -11   30.30    1.90
   7  -2  11   32.20    1.60
   7   2 -11   30.80    1.80
   7  -2  11   33.30    1.70
   7  -2 -11   31.80    1.70
   7   2  11   31.00    1.60
   7   2  11   30.90    1.60
   7   2  11   32.30    1.60
   8  -2  11   46.60    2.00
   8  -2  11   46.70    2.10
   8   2 -11   48.00    2.20
   8  -2  11   45.10    2.00
   8   2 -11   46.10    2.30
   8   2  11   47.10    2.00
   8   2  11   47.10    2.10
   8  -2 -11   47.20    2.10
   8   2  11   44.80    2.00
   0   3  11    7.10    0.50
   0   3 -11    7.70    0.80
   0   3  11    8.10    0.80
   0   3  11    6.40    0.70
   0  -3 -11    7.10    0.70
   0   3  11    8.50    0.70
  -1   3  11  597.54   22.60
  -1   3  11  609.04   22.50
   1   3 -11  575.04   22.90
  -1   3  11  639.04   22.80
  -1  -3 -11  601.44   22.80
   1   3  11  611.34   23.00
   1   3  11  567.64   22.80
  -1   3 -11  589.44   22.90
   1   3  11  591.44   22.60
   1   3  11  629.34   22.80
  -2   3  11   99.59    4.00
  -2  -3 -11   92.19    4.00
  -2   3  11   96.29    3.90
   2   3  11   94.59    4.10
   2   3  11   98.09    3.80
  -2   3 -11   97.89    4.20
   2   3  11   91.79    4.10
   2   3  11   89.29    4.30
  -3   3  11  110.29    4.40
  -3   3  11  107.09    4.50
  -3  -3 -11  108.29    4.60
   3   3  11  107.19    4.40
  -3   3 -11  107.19    4.20
  -3   3 -11  103.29    4.70
   3   3  11  100.09    4.90
   3   3  11  116.69    4.70
   3   3  11  106.49    4.70
  -4   3  11    6.90    0.70
  -4  -3 -11    6.50    0.90
  -4   3  11    5.70    0.60
   4   3  11    6.30    1.10
  -4   3 -11    7.10    1.00
  -4   3 -11    6.40    0.60
   4   3  11    8.10    1.10
   4   3  11    7.50    0.80
  -5  -3 -11   21.00    1.20
  -5   3  11   18.00    1.20
  -5   3  11   19.90    1.30
   5   3  11   18.50    1.70
   5   3  11   18.00    1.30
  -5   3 -11   16.20    1.10
   5   3  11   19.10    1.90
   6   3 -11  166.78    6.80
   6  -3  11  164.38    6.60
   6  -3  11  176.08    6.70
   6   3 -11  156.88    6.90
   6  -3  11  163.68    6.70
   6   3  11  171.08    6.70
   6   3  11  169.78    6.70
   6   3  11  180.48    6.70
   7  -3  11   10.00    0.80
   7  -3  11    9.10    0.90
   7   3 -11    9.50    1.00
   7   3 -11    9.30    1.10
   7  -3  11    8.60    0.80
   7   3  11    8.70    0.80
   7   3  11    9.60    0.80
   7   3  11    7.40    0.80
   7  -3 -11    8.90    0.90
   8  -3  11    0.90    0.40
   8   3 -11    0.70    0.50
   8  -3  11    0.30    0.30
   8   3 -11    0.90    0.40
   8  -3  11    0.40    0.30
   8   3  11    0.10    0.30
   8   3  11    0.50    0.30
   8  -3 -11    0.30    0.30
   8   3  11    1.00    0.30
   0   4  11  264.87   10.00
   0   4  11  282.87   10.40
   0   4 -11  234.78   10.40
   0   4  11  273.67   10.20
   0   4  11  257.07   10.30
  -1   4  11  735.43   26.10
  -1   4  11  730.73   26.20
  -1   4  11  670.33   25.90
   1   4 -11  691.83   26.40
  -1   4 -11  630.44   26.30
   1   4  11  695.93   26.00
   1   4  11  690.93   26.40
   1   4  11  653.93   26.30
   1   4  11  731.53   26.20
  -2   4  11   41.70    1.90
  -2   4  11   39.80    2.00
  -2   4  11   41.90    1.80
  -2  -4 -11   41.20    2.10
   2   4  11   42.30    2.10
   2   4  11   43.80    2.40
  -2   4 -11   39.70    2.20
   2   4  11   39.80    2.10
   2   4  11   44.00    1.90
  -3   4  11    8.70    0.80
  -3   4  11    8.50    0.70
  -3  -4 -11   12.60    1.00
   3   4  11    8.10    0.70
  -3   4 -11    8.30    1.10
   3   4  11    9.70    1.10
   3   4  11    9.10    1.20
   3   4  11   11.20    1.00
  -4   4  11   32.00    1.70
  -4   4  11   33.30    1.80
  -4  -4 -11   32.50    1.90
   4   4  11   31.10    2.10
   4   4  11   31.00    2.30
   4   4  11   31.30    1.90
   4   4  11   33.80    1.70
  -4   4 -11   32.20    1.50
  -5   4  11   14.90    1.10
  -5   4  11   14.90    1.20
  -5  -4 -11   15.60    1.10
   5   4  11   15.40    1.50
   5   4  11   17.60    1.80
   5   4  11   17.30    1.20
  -5   4 -11   15.40    1.00
   6  -4  11   42.50    2.10
   6  -4  11   43.70    2.10
   6  -4  11   49.80    2.20
   6   4 -11   45.50    2.30
   6   4 -11   43.00    2.40
   6  -4  11   42.90    2.10
  -6   4 -11   44.90    2.10
   6   4  11   44.50    2.10
   6   4  11   44.20    2.10
   7   4 -11   22.00    1.50
   7  -4  11   24.60    1.30
   7   4 -11   23.40    1.40
   7  -4  11   21.90    1.30
   7  -4  11   22.60    1.30
   7   4  11   21.80    1.20
  -7   4 -11   20.20    1.20
   7   4  11   22.00    1.20
   8  -4  11    1.10    0.30
   8  -4  11    0.60    0.30
   8   4 -11    0.70    0.50
   8  -4  11    1.10    0.30
   8   4 -11    0.70    0.40
   8   4  11    1.30    0.30
   8   4  11    1.40    0.30
   0   5  11   61.99    2.70
   0   5  11   60.49    2.50
   0   5  11   59.19    2.80
   0   5 -11   57.19    2.90
   0   5  11   58.29    2.80
  -1   5  11   68.09    3.00
  -1   5  11   68.09    2.80
  -1   5  11   65.49    3.10
   1   5 -11   69.79    3.30
   1   5  11   68.49    2.80
   1   5  11   63.99    3.20
   1   5  11   72.09    3.20
   1   5  11   66.69    3.10
  -1   5 -11   64.09    3.30
  -2   5  11   32.40    1.50
  -2   5  11   30.80    1.70
  -2   5  11   32.40    1.70
   2   5  11   31.90    2.10
  -2   5 -11   36.10    2.10
   2   5  11   33.20    1.90
   2   5  11   33.70    1.60
   2   5  11   32.70    1.90
  -3  -5 -11  227.38    9.00
  -3   5  11  219.38    8.70
  -3   5  11  227.48    8.80
   3   5  11  202.88    9.20
  -3   5 -11  216.38    9.10
   3   5  11  227.48    9.00
   3   5  11  229.48    9.10
   3   5  11  219.28    8.70
  -4   5  11    2.50    0.50
  -4   5  11    2.40    0.60
  -4  -5 -11    3.80    0.80
   4   5  11    3.60    0.60
   4   5  11    1.60    0.80
   4   5  11    3.70    0.80
   4   5  11    2.30    0.90
  -4   5 -11    2.10    0.40
  -5   5  11   48.00    2.50
   5   5 -11   48.50    2.40
   5  -5  11   50.39    2.20
  -5   5  11   46.70    2.40
  -5  -5 -11   47.40    2.30
   5   5 -11   44.80    2.50
  -5   5 -11   49.50    2.20
   5   5  11   49.00    2.20
  -5   5 -11   49.30    2.20
   5   5  11   46.50    3.10
   5   5  11   46.40    2.40
   5   5  11   50.09    2.20
   5   5  11   50.19    2.90
   6  -5  11  140.49    5.40
   6  -5  11  132.69    5.30
   6   5 -11  121.29    5.60
   6   5 -11  141.39    5.60
   6   5  11  130.69    5.30
   6   5  11  135.99    5.40
  -6   5 -11  136.19    5.40
   7   5 -11   23.30    1.50
   7  -5  11   22.90    1.20
   7  -5  11   21.80    1.20
   7   5 -11   20.80    1.40
   7   5  11   24.00    1.20
  -7   5 -11   23.30    1.20
   7   5  11   21.70    1.20
   8  -5  11   25.90    1.20
   8   5 -11   27.00    1.40
   8   5 -11   27.80    1.30
   8  -5  11   25.80    1.20
  -8   5 -11   26.50    1.20
   8   5  11   25.30    1.20
   0   6  11   87.89    4.00
   0   6  11   90.39    3.70
   0   6  11   88.49    3.90
   0   6 -11   89.29    4.20
  -1   6  11  179.08    7.00
   1   6 -11  182.08    7.70
  -1   6  11  195.38    7.30
  -1   6 -11  157.78    7.50
   1   6  11  178.58    7.40
   1   6  11  190.88    7.40
   1   6  11  176.28    7.10
  -2   6  11   62.99    2.70
  -2   6  11   61.49    2.90
   2   6 -11   67.39    3.30
   2   6  11   67.69    3.20
   2   6  11   61.79    2.80
  -2   6 -11   58.29    3.20
   2   6  11   62.39    3.10
  -3   6  11  118.59    5.00
  -3   6  11  117.99    4.80
  -3   6 -11  121.69    5.50
   3   6  11  118.89    5.00
   3   6  11  123.09    5.40
   3   6  11  124.19    5.40
  -4   6  11   12.40    1.10
  -4  -6 -11   15.90    1.40
   4   6  11   14.20    1.50
   4   6  11   12.90    1.10
   4   6  11   11.40    1.30
   5   6 -11    3.40    0.70
   5  -6  11    4.40    0.60
   5  -6 -11    3.90    0.60
  -5   6 -11    4.40    0.60
   5   6  11    3.80    0.60
   5   6  11    5.20    0.70
   6   6 -11  127.99    5.20
   6  -6  11  132.09    5.10
   6   6 -11  114.89    5.30
   6   6  11  125.09    5.00
  -6   6 -11  130.89    5.10
   6   6  11  127.99    5.10
   7   6 -11   15.20    1.10
   7  -6  11   16.60    1.00
   7   6 -11   16.20    1.20
   7  -6  11   16.50    1.00
   7   6  11   16.00    0.90
   7   6  11   17.70    1.00
  -7   6 -11   18.10    1.00
   0   7  11   11.60    0.90
   0   7 -11   11.20    1.40
   0   7  11   10.90    1.10
   0   7  11   13.60    1.20
  -1   7  11   97.39    3.90
   1   7 -11   91.09    4.50
  -1   7  11   94.19    4.10
   1   7  11   95.69    3.90
  -1   7 -11   86.19    4.50
   1   7  11   95.59    4.30
   1   7  11   89.59    4.20
  -2   7  11  156.98    6.30
  -2   7  11  152.38    6.50
   2   7 -11  179.28    7.10
  -2   7 -11  161.88    7.00
   2   7  11  163.18    6.80
   2   7  11  142.79    6.30
   2   7  11  156.78    6.80
  -3   7  11   41.50    2.00
  -3   7  11   44.80    2.30
   3   7  11   45.50    2.60
  -3   7 -11   45.30    2.80
   3   7  11   45.20    2.20
   3   7  11   44.70    2.60
   4   7 -11    8.30    1.00
  -4  -7 -11   11.70    1.30
   4  -7  11    8.60    0.80
  -4   7 -11    9.50    0.90
   4   7  11    9.70    0.90
   4  -7 -11    9.70    0.90
   4   7  11    9.90    1.30
   4   7  11   10.40    0.80
   5   7 -11  121.79    5.10
   5  -7  11  123.49    4.90
  -5   7 -11  123.89    4.90
   5   7  11  122.79    4.90
   5   7  11  121.79    4.90
   5  -7 -11  122.59    5.00
   6  -7  11   61.09    2.60
   6   7 -11   59.49    2.80
  -6   7 -11   65.49    2.70
   6   7  11   58.99    2.60
   6   7  11   62.19    2.60
   6  -7 -11   61.59    2.70
   7   7 -11   26.80    1.40
   7  -7  11   29.90    1.40
   7   7  11   26.00    1.30
   7   7  11   27.80    1.30
  -7   7 -11   30.10    1.30
   0   8  11   17.80    1.50
   0   8 -11   18.70    1.80
   0   8  11   16.70    1.40
   0   8  11   18.00    1.20
  -1   8  11   68.69    3.30
   1   8 -11   81.69    4.00
  -1   8  11   70.49    3.10
   1   8  11   68.89    3.50
   1   8  11   68.29    3.40
  -1   8 -11   72.19    3.90
   1   8  11   68.49    3.10
   2   8 -11   28.90    2.20
  -2   8  11   24.20    1.60
  -2   8  11   26.10    1.50
  -2   8 -11   27.80    2.20
   2   8  11   26.40    1.90
   2   8  11   26.40    1.90
   2   8  11   27.00    1.60
   3   8 -11  224.68    8.70
   3  -8  11  212.28    8.50
  -3   8  11  216.98    8.80
   3   8 -11  227.28    8.80
  -3   8 -11  226.88    8.60
   3   8  11  221.48    8.60
   3  -8 -11  226.48    8.60
   3   8  11  213.68    9.20
   3   8  11  218.98    8.90
   3   8  11  218.88    8.60
  -3   8 -11  228.98    9.50
   4  -8  11   19.60    1.10
  -4  -8 -11   19.00    1.60
   4   8 -11   18.70    1.30
   4  -8 -11   19.40    1.20
   4   8  11   18.10    1.20
   4   8  11   20.40    1.20
  -4   8 -11   19.40    1.20
   4   8  11   18.60    1.60
   4   8  11   19.10    1.40
   5   8 -11   21.20    1.50
   5  -8  11   21.20    1.20
   5  -8 -11   25.30    1.30
  -5   8 -11   23.70    1.30
   5   8  11   23.90    1.30
   5   8  11   22.50    1.30
   6  -8  11    0.60    0.40
   6   8 -11    0.60    0.40
   6   8  11    0.50    0.30
  -6   8 -11    0.40    0.40
   6   8  11    1.10    0.30
   6  -8 -11   -0.20    0.40
   7   8 -11   17.60    0.90
   7  -8  11   16.60    0.90
   7   8  11   16.80    0.90
  -7   8 -11   16.50    0.90
   0   9 -11   59.39    2.60
   0   9  11   53.89    2.60
   0   9 -11   51.09    2.50
   0   9  11   55.99    2.80
   0   9  11   58.59    2.50
   0   9  11   57.49    2.60
   0   9 -11   56.39    3.40
   0   9  11   55.09    3.00
   0   9  11   50.19    2.80
  -1   9  11  141.79    5.70
   1   9 -11  156.88    6.80
   1   9 -11  138.99    5.80
  -1   9  11  140.49    5.90
   1   9 -11  149.99    5.90
  -1   9 -11  149.29    5.80
  -1   9 -11  132.69    5.80
   1   9  11  137.39    6.00
   1   9  11  142.29    5.80
   1   9  11  145.19    5.80
   1   9  11  141.29    6.30
  -1   9 -11  150.28    6.80
  -2   9  11   75.69    3.30
   2   9 -11   87.39    4.30
  -2   9  11   76.19    3.50
   2   9 -11   78.39    3.50
   2   9 -11   77.29    3.40
  -2   9 -11   81.29    3.40
   2   9  11   77.19    3.60
   2   9  11   74.29    3.90
  -2   9 -11   76.39    4.20
   2   9  11   83.79    3.40
   2   9  11   78.89    3.40
   3   9 -11  262.27   10.70
   3   9 -11  277.07   10.60
   3  -9  11  263.87   10.50
  -3   9  11  269.07   10.70
   3   9  11  268.67   10.80
   3  -9 -11  277.07   10.60
   3   9  11  269.07   11.20
  -3   9 -11  283.07   10.60
  -3   9 -11  279.07   11.50
   3   9  11  285.87   10.60
   3   9  11  282.17   10.60
   4  -9  11    1.40    0.40
   4   9 -11    1.40    0.50
   4   9  11    2.40    0.50
   4   9  11    2.50    0.50
  -4   9 -11    0.90    0.40
   4  -9 -11    2.60    0.50
   4   9  11    1.50    0.60
   5   9 -11  162.98    6.50
   5  -9  11  160.68    6.40
  -5   9 -11  167.98    6.40
   5  -9 -11  166.88    6.40
   5   9  11  162.78    6.40
   5   9  11  160.78    6.40
   6   9 -11   16.20    0.90
   6  -9  11   16.00    0.90
   6   9  11   16.90    0.90
   6   9  11   15.30    0.90
  -6   9 -11   16.20    0.90
   6  -9 -11   15.60    0.90
   0  10  11    2.20    0.80
   0  10  11    3.40    0.70
   0  10 -11    2.30    0.60
   0  10 -11    2.20    0.60
   0  10 -11    3.40    1.10
   0  10  11    2.10    0.70
   0  10  11    2.40    0.50
   1  10 -11   80.79    3.40
   1  10 -11   79.09    3.40
  -1  10  11   77.19    3.50
  -1  10  11   76.59    3.30
   1  10 -11   79.09    4.20
   1  10  11   80.29    3.30
  -1  10 -11   79.39    3.40
   1  10  11   74.19    3.40
   1  10  11   82.89    3.60
  -1  10 -11   82.49    3.40
  -1  10 -11   72.79    4.10
   1  10  11   76.09    3.80
   2  10 -11   56.79    2.60
  -2  10  11   55.49    2.70
   2  10 -11   53.89    3.30
   2  10 -11   55.69    2.60
  -2  10  11   55.49    2.50
  -2  10 -11   56.09    2.50
   2  10  11   57.99    2.50
  -2  10 -11   60.59    3.40
   2  10  11   52.99    3.00
   2 -10 -11   54.29    2.50
   2  10  11   56.19    2.60
   2  10  11   57.39    2.80
  -3  10  11  101.29    4.40
   3  10 -11  101.89    4.40
   3  10 -11  109.79    4.40
   3  10  11  104.29    4.30
  -3  10 -11  105.39    4.30
   3 -10 -11  109.79    4.30
   3  10  11  101.29    4.30
   3  10  11  104.19    4.50
   4 -10  11   40.30    1.90
   4  10 -11   41.60    2.10
   4  10 -11   46.00    2.00
   4  10  11   44.00    2.00
  -4  10 -11   47.10    2.00
   4 -10 -11   45.70    2.00
   4  10  11   42.90    2.20
   4  10  11   41.10    2.00
   5 -10  11    2.50    0.40
  -5  10 -11    2.90    0.40
   5 -10 -11    3.00    0.40
   5  10  11    2.70    0.40
   5  10  11    3.10    0.40
   0  11  11    3.70    0.60
   0  11  11    3.20    0.70
   0  11 -11    2.30    0.50
   0  11  11    1.80    0.60
   0  11 -11    2.30    0.50
   1  11 -11   29.80    1.60
  -1  11  11   30.00    1.70
  -1  11  11   28.40    1.50
   1  11 -11   30.60    1.60
  -1  11 -11   28.90    1.50
   1 -11 -11   30.40    1.50
   1  11  11   30.10    1.50
   1  11  11   28.80    1.60
   1  11  11   33.40    1.80
  -1  11 -11   30.20    1.60
  -2  11  11   14.00    0.90
  -2  11  11   14.10    1.10
   2  11 -11   14.10    1.00
   2  11 -11   13.20    1.00
   2  11  11   14.60    1.20
   2 -11 -11   13.80    0.90
   2  11  11   15.50    1.10
  -2  11 -11   13.00    1.00
   2  11  11   14.00    1.00
   3  11 -11   17.90    1.10
  -3  11  11   19.00    1.10
   3  11 -11   20.10    1.20
  -3  11 -11   17.50    1.10
   3 -11 -11   18.70    1.00
   3 -11 -11   19.50    1.10
   3  11  11   19.70    1.10
   3  11  11   17.80    1.30
   3  11  11   18.70    1.10
   4  11 -11    0.80    0.40
   4 -11  11    0.50    0.30
   4  11  11    1.00    0.30
   4  11  11   -0.20    0.40
  -4  11 -11    0.20    0.30
   4  11  11    0.60    0.30
   4 -11 -11    0.50    0.30
   0  12  11   78.69    3.10
   0 -12 -11   75.39    3.10
   0  12 -11   70.59    3.10
   0  12 -11   74.49    3.10
   0  12  11   74.39    3.20
   0  12  11   77.29    3.20
   1  12 -11    5.10    0.80
  -1  12  11    7.10    0.70
  -1  12  11    3.90    0.60
   1  12 -11    5.10    0.70
   1  12  11    4.00    0.60
  -1  12 -11    6.40    0.70
   1 -12 -11    6.10    0.60
   1  12  11    6.60    0.80
   1  12  11    6.60    0.60
  -2  12  11   20.60    1.30
   2  12 -11   22.50    1.20
  -2  12  11   19.50    1.10
   2 -12 -11   23.90    1.10
   2  12  11   21.60    1.20
   2 -12 -11   21.00    1.00
   2  12  11   21.80    1.10
  -2  12 -11   20.80    1.10
  -3  12  11   31.80    1.50
   3  12 -11   33.10    1.50
  -3  12 -11   32.10    1.50
   3  12  11   32.30    1.50
   3  12  11   33.50    1.60
   3 -12 -11   33.20    1.40
   3  12  11   32.80    1.50
   3 -12 -11   34.20    1.50
   0  13  11   89.39    3.60
   0  13 -11   90.79    3.50
   0  13  11   88.49    3.50
   0 -13 -11   88.39    3.50
   0  13  11   87.89    3.60
  -1  13  11    7.90    0.60
  -1 -13 -11    7.60    0.50
   1  13 -11    8.20    0.60
   1  13  11    8.00    0.60
   1  13  11    6.20    0.60
   1 -13 -11    6.70    0.50
   1  13  11    7.40    0.60
   0   0  12  369.86   13.50
   0   0 -12  332.77   13.40
   1   0  12    0.80    0.40
  -1   0 -12    1.00    0.40
   1   0  12    0.80    0.30
  -1   0  12    2.30    0.40
   2   0  12  461.15   17.90
  -2   0 -12  469.25   17.90
  -2   0  12  522.15   17.90
   2   0  12  422.76   17.60
   2   0  12  464.65   18.10
  -2   0 -12  475.15   17.60
  -3   0  12  167.88    6.40
  -3   0 -12  161.58    6.60
   3   0  12  144.89    6.50
   3   0  12  163.78    6.30
  -3   0 -12  167.08    6.20
   3   0  12  153.18    6.80
   4   0  12   10.10    1.30
   4   0  12   10.50    0.80
  -4   0  12   10.80    0.90
  -4   0 -12    9.30    1.00
   4   0  12   10.90    1.10
  -4   0 -12   10.60    0.70
   5   0  12  345.27   13.40
  -5   0 -12  336.07   12.80
  -5   0  12  347.87   13.10
  -5   0 -12  323.37   13.10
   5   0  12  317.67   13.70
   6   0  12    0.90    0.50
   6   0  12    1.50    0.50
   6   0 -12    0.70    0.50
   6   0  12    1.70    0.50
   6   0 -12    1.10    0.70
   7   0 -12  180.28    7.10
   7   0 -12  165.68    7.20
   7   0  12  189.88    7.10
   7   0  12  180.48    7.00
   7   0  12  175.28    7.00
   8   0 -12    3.10    0.60
   8   0  12    2.50    0.50
   8   0 -12    2.90    0.50
   8   0  12    1.60    0.40
   8   0  12    2.70    0.40
   0  -1  12  810.72   29.50
   0   1 -12  760.92   29.50
   0   1  12  770.12   29.30
   0   1  12  816.22   29.50
   0  -1 -12  752.82   29.40
   1   1 -12 2178.98   86.89
  -1   1  12 2467.65   86.79
   1  -1  12 2343.97   86.89
  -1   1  12 2278.97   86.59
  -1  -1 -12 2363.16   86.79
   1   1  12 2230.08   86.89
  -1  -1  12 2434.76   86.79
   1   1  12 2372.36   86.79
   1   1  12 2189.38   86.59
  -1   1 -12 2409.26   86.89
   2  -1  12  288.17   11.70
  -2  -1 -12  275.97   11.50
  -2   1  12  289.67   11.30
  -2   1  12  315.87   11.40
   2  -1  12  304.17   11.30
  -2  -1  12  316.37   11.40
   2   1  12  294.17   11.50
   2   1  12  288.97   11.70
  -2   1 -12  295.07   11.20
  -2   1 -12  295.57   11.60
   2   1  12  295.17   11.30
   3  -1  12   48.90    2.40
   3  -1  12   45.00    2.60
   3  -1  12   48.50    2.20
  -3   1  12   55.69    2.40
  -3  -1 -12   51.39    2.40
   3   1  12   42.60    2.60
  -3   1 -12   50.49    2.50
   3   1  12   53.79    2.50
  -3   1 -12   49.60    2.10
   3   1  12   49.30    2.20
  -3  -1  12   52.39    2.30
  -4  -1 -12  118.59    4.80
   4  -1  12  111.99    5.40
   4  -1  12  112.89    5.10
  -4   1  12  127.99    5.00
  -4  -1 -12  115.89    5.10
   4   1  12  123.29    4.90
  -4   1 -12  111.89    5.00
  -4   1 -12  117.29    5.20
   4   1  12  122.49    5.30
   4   1  12  118.29    5.60
  -4  -1  12  125.99    5.00
  -4   1 -12  122.39    4.80
   5  -1  12    4.00    1.00
  -5   1  12    4.50    0.80
   5  -1  12    2.80    0.90
  -5  -1 -12    4.20    0.60
  -5  -1  12    4.90    0.80
  -5   1 -12    4.30    0.80
   5   1  12    4.80    1.00
  -5   1 -12    3.50    0.50
   5   1  12    3.70    1.00
   5   1  12    3.70    0.70
   6  -1  12  335.37   12.80
   6  -1  12  362.16   13.00
   6   1 -12  313.87   13.10
   6  -1  12  330.07   12.80
   6   1 -12  331.27   13.00
   6  -1 -12  309.77   13.10
   6   1  12  354.86   12.90
   6   1  12  340.37   12.80
   6   1  12  334.07   12.80
   6  -1 -12  339.97   13.00
   7  -1  12   46.10    2.10
   7  -1  12   44.40    2.10
   7   1 -12   42.40    2.40
   7  -1  12   44.40    2.10
   7   1 -12   44.30    2.20
   7  -1 -12   43.80    2.20
   7   1  12   46.00    2.10
   7   1  12   47.80    2.10
   7   1  12   44.10    2.10
   7  -1 -12   42.20    2.30
   8  -1  12   13.30    0.80
   8   1 -12   12.60    1.10
   8   1 -12   14.50    1.00
   8  -1  12   12.90    0.90
   8  -1  12   11.30    0.80
   8   1  12   11.80    0.80
   8   1  12   10.80    0.80
   8   1  12   11.40    0.90
   8  -1 -12   11.90    1.00
   8  -1 -12   13.00    0.90
   0   2  12 1340.37   47.50
   0   2 -12 1253.67   47.70
   0   2  12 1272.17   47.60
   0   2  12 1180.08   47.30
   0   2  12 1310.57   47.70
   0  -2 -12 1244.38   47.60
   0  -2  12 1295.77   47.60
  -1   2  12  460.75   16.70
   1  -2  12  399.26   16.70
  -1   2  12  440.26   16.50
  -1  -2 -12  432.96   16.70
   1   2 -12  418.96   16.70
  -1   2 -12  417.46   16.80
  -1  -2  12  450.75   16.60
   1   2  12  451.75   16.90
   1   2  12  446.76   16.70
   1   2  12  430.86   16.40
   1   2  12  453.25   16.60
  -2   2  12   15.50    1.00
   2  -2  12   13.50    1.10
  -2  -2 -12   14.70    1.10
  -2   2  12   15.10    0.90
   2   2  12   16.40    1.30
  -2   2 -12   15.60    1.10
   2   2  12   16.00    1.10
  -2  -2  12   17.50    1.00
   2   2  12   16.00    0.90
   2   2  12   16.20    1.10
  -3  -2 -12  175.38    7.10
   3  -2  12  154.08    7.20
  -3   2  12  176.48    6.90
  -3   2  12  185.38    7.00
   3   2  12  178.88    7.50
   3   2  12  179.58    6.90
  -3   2 -12  172.78    6.80
   3   2  12  174.98    7.20
  -3   2 -12  171.38    7.20
  -3  -2  12  185.88    7.00
   4  -2  12  321.97   13.80
  -4  -2 -12  355.16   13.50
  -4   2  12  355.86   13.40
  -4   2  12  334.57   13.20
  -4  -2 -12  351.06   13.20
   4   2  12  337.87   13.60
   4   2  12  341.67   14.00
  -4   2 -12  353.76   13.10
   4   2  12  342.47   13.20
  -4  -2  12  350.66   13.30
  -4   2 -12  342.17   13.60
  -5  -2 -12   22.10    1.20
  -5   2  12   21.80    1.40
   5   2  12   20.00    1.30
   5   2  12   21.40    1.80
   5   2  12   19.90    2.00
  -5   2 -12   20.40    1.20
  -5  -2  12   22.20    1.40
   6   2 -12  266.87   11.60
   6  -2  12  291.07   11.30
   6  -2  12  307.27   11.40
   6   2 -12  295.37   11.50
   6  -2  12  287.67   11.30
   6   2  12  305.37   11.40
   6  -2 -12  320.67   11.80
   6   2  12  291.07   11.30
   6   2  12  291.67   11.30
   7  -2  12   32.80    1.60
   7   2 -12   28.30    1.90
   7   2 -12   32.90    1.80
   7  -2  12   32.60    1.70
   7  -2  12   31.20    1.60
   7   2  12   34.00    1.70
   7  -2 -12   32.10    1.70
   7   2  12   31.50    1.60
   7   2  12   32.70    1.60
   8  -2  12   49.20    2.20
   8   2 -12   49.90    2.20
   8  -2  12   49.90    2.10
   8  -2  12   48.00    2.10
   8   2 -12   48.10    2.40
   8  -2 -12   50.89    2.20
   8   2  12   48.90    2.20
   8   2  12   49.30    2.10
   8   2  12   48.60    2.10
   0  -3 -12  555.24   20.90
   0   3  12  554.74   20.90
   0   3  12  573.44   21.00
   0   3 -12  517.35   21.00
   0   3  12  540.95   20.60
   0   3  12  556.04   20.80
  -1   3  12   56.29    2.50
  -1  -3 -12   50.69    2.40
  -1   3  12   50.99    2.30
   1   3 -12   53.99    2.60
   1   3  12   54.29    2.40
   1   3  12   49.20    2.50
   1   3  12   53.49    2.60
   1   3  12   50.89    2.20
  -1   3 -12   54.49    2.60
  -2   3  12  138.69    5.50
  -2  -3 -12  134.69    5.50
  -2   3  12  133.49    5.30
  -2   3 -12  126.59    5.60
   2   3  12  136.89    5.60
   2   3  12  131.49    5.30
   2   3  12  133.89    5.60
   2   3  12  132.09    5.80
  -3   3  12    1.00    0.30
  -3   3  12    0.90    0.40
  -3  -3 -12    1.10    0.50
   3   3  12    0.80    0.50
   3   3  12    1.00    0.50
   3   3  12    0.70    0.40
   3   3  12    1.00    0.60
  -3   3 -12    0.60    0.50
  -3   3 -12    1.00    0.30
  -4   3  12   13.50    1.10
  -4   3  12   14.00    1.00
  -4  -3 -12   14.80    1.30
   4   3  12   12.30    1.50
  -4   3 -12   12.80    0.80
   4   3  12   15.60    1.40
   4   3  12   14.10    1.10
  -4   3 -12   14.00    1.40
  -5   3  12   16.10    1.20
  -5  -3 -12   17.90    1.10
  -5   3  12   15.50    1.30
   5   3  12   17.20    1.60
  -5   3 -12   18.90    1.10
   5   3  12   16.10    1.80
   5   3  12   16.90    1.20
   6  -3  12  208.28    7.90
   6  -3  12  194.48    7.80
   6   3 -12  195.88    8.00
   6   3 -12  191.98    8.10
   6  -3  12  207.18    7.80
   6   3  12  203.38    7.80
   6   3  12  197.38    7.80
   6   3  12  202.08    7.90
   7   3 -12   44.00    2.40
   7  -3  12   46.10    2.20
   7  -3  12   45.80    2.10
   7  -3  12   44.50    2.10
   7   3 -12   47.60    2.30
   7   3  12   46.70    2.10
   7   3  12   46.80    2.10
   7   3  12   45.60    2.10
   8  -3  12   13.80    0.90
   8   3 -12   13.10    1.10
   8  -3  12   14.60    0.90
   8   3 -12   15.10    1.00
   8  -3  12   14.50    0.90
   8   3  12   13.90    0.80
   8   3  12   13.80    0.80
   8  -3 -12   12.90    0.80
   8   3  12   12.50    0.80
   0   4  12   94.59    4.00
   0   4 -12   89.59    4.20
   0  -4 -12   91.29    4.00
   0   4  12   98.19    4.00
   0   4  12   94.69    4.10
   0   4  12   95.99    3.80
  -1   4  12   65.59    2.70
  -1  -4 -12   62.49    2.90
  -1   4  12   63.29    2.80
  -1   4  12   64.59    2.90
   1   4 -12   61.39    3.10
   1   4  12   64.09    2.70
   1   4  12   66.79    3.20
   1   4  12   67.59    2.90
  -1   4 -12   64.29    3.10
   1   4  12   63.89    3.00
  -2  -4 -12    9.20    0.90
  -2   4  12    9.00    0.80
  -2   4  12    9.30    0.80
   2   4  12   10.00    0.90
   2   4  12   10.10    1.00
   2   4  12   10.90    1.10
  -2   4 -12   10.20    1.10
   2   4  12    9.80    0.70
  -3  -4 -12  173.68    6.70
  -3   4  12  161.98    6.50
  -3   4  12  165.58    6.40
   3   4  12  156.98    6.40
   3   4  12  158.78    6.70
  -3   4 -12  155.98    6.80
   3   4  12  149.19    7.00
   3   4  12  162.08    6.70
  -4  -4 -12  225.28    9.00
  -4   4  12  230.58    8.80
  -4   4  12  214.68    8.60
  -4   4 -12  208.28    9.10
   4   4  12  219.48    9.00
   4   4  12  221.18    9.40
   4   4  12  228.08    9.10
  -4   4 -12  211.78    8.50
   4   4  12  212.78    8.60
  -5   4  12   12.90    1.10
  -5  -4 -12   14.40    1.00
  -5   4  12   14.50    1.20
  -5   4 -12   15.70    1.00
   5   4  12   14.20    1.50
   5   4  12   15.70    1.10
   5   4  12   13.70    1.80
   6  -4  12    4.20    0.70
   6  -4  12    5.30    0.70
   6   4 -12    3.80    0.70
   6  -4  12    5.50    0.70
   6   4 -12    2.90    0.80
   6   4  12    5.00    0.60
   6   4  12    3.80    0.60
  -6   4 -12    4.00    0.60
   7   4 -12    5.00    0.70
   7  -4  12    6.00    0.70
   7   4 -12    6.10    1.00
   7  -4  12    6.70    0.70
   7  -4  12    6.00    0.70
   7   4  12    5.60    0.70
   7   4  12    5.50    0.60
  -7   4 -12    6.40    0.70
   8   4 -12   26.70    1.50
   8   4 -12   27.50    1.30
   8  -4  12   24.50    1.20
   8  -4  12   26.60    1.20
   8  -4  12   26.30    1.20
   8   4  12   27.10    1.20
   8   4  12   24.70    1.20
   0   5  12   32.50    1.90
   0   5  12   35.70    1.60
   0   5  12   35.40    1.80
   0   5 -12   36.10    2.10
   0   5  12   37.40    2.00
  -1   5  12  142.89    6.20
  -1   5  12  162.98    6.50
  -1   5  12  165.68    6.60
   1   5 -12  167.48    6.90
   1   5  12  150.58    6.70
   1   5  12  166.28    6.70
   1   5  12  163.08    6.60
  -1   5 -12  166.48    6.90
   1   5  12  161.78    6.30
  -2   5  12   30.30    1.70
  -2   5  12   30.00    1.60
  -2  -5 -12   28.90    1.70
  -2   5  12   29.30    1.40
   2   5  12   32.90    1.80
   2   5  12   30.30    1.80
   2   5  12   30.40    2.00
  -2   5 -12   28.10    1.90
   2   5  12   31.00    1.50
  -3  -5 -12   42.10    2.30
  -3   5  12   43.10    2.10
  -3   5  12   43.60    2.20
  -3   5 -12   44.10    2.50
   3   5  12   44.70    2.40
   3   5  12   43.10    2.10
   3   5  12   43.10    2.40
   3   5  12   37.90    2.60
  -4  -5 -12   58.59    2.90
  -4   5  12   55.99    2.60
  -4   5  12   52.79    2.70
   4   5  12   52.79    3.30
   4   5  12   56.49    2.60
   4   5  12   60.79    3.10
   4   5  12   53.99    2.90
   5   5 -12    7.80    0.90
   5  -5  12    4.70    0.60
  -5  -5 -12    5.30    1.10
   5   5 -12    5.20    0.90
  -5   5 -12    5.30    0.80
   5   5  12    7.90    0.80
   5   5  12    5.40    0.70
   6   5 -12    3.90    0.70
   6  -5  12    2.40    0.50
   6   5 -12    3.90    0.80
   6   5  12    2.20    0.40
  -6   5 -12    2.60    0.50
   6   5  12    2.20    0.50
   7  -5  12   17.20    1.00
   7  -5  12   14.90    0.90
   7   5 -12   15.20    1.20
   7   5 -12   14.50    1.10
  -7   5 -12   15.00    0.90
   7   5  12   14.00    0.90
   7   5  12   14.00    0.90
   8  -5  12   28.90    1.30
   8   5 -12   30.90    1.40
   8  -5  12   29.10    1.30
   8   5 -12   30.90    1.50
   8   5  12   27.80    1.50
  -8   5 -12   29.10    1.50
   8   5  12   28.90    1.30
   0   6  12   73.59    3.40
   0   6 -12   73.79    3.70
   0   6  12   73.49    3.10
   0   6  12   72.49    3.30
  -1   6  12  379.06   14.80
  -1   6  12  360.76   14.60
   1   6 -12  386.86   15.30
   1   6  12  412.06   15.10
  -1   6 -12  396.16   15.30
   1   6  12  367.46   15.20
   1   6  12  382.16   14.70
   1   6  12  392.46   15.00
   2   6 -12    8.40    1.30
  -2   6  12    8.00    0.90
  -2   6  12    6.80    0.70
   2   6  12    8.20    0.80
   2   6  12    8.00    1.00
  -2   6 -12    7.60    1.20
   2   6  12    7.00    1.10
   2   6  12    8.00    1.00
  -3   6  12    4.10    0.70
  -3  -6 -12    3.10    0.80
   3   6  12    2.90    0.60
   3   6  12    2.60    0.80
   3   6  12    3.20    0.80
   3   6  12    3.50    0.80
  -3   6 -12    3.40    0.90
  -4   6  12   67.49    3.20
  -4  -6 -12   70.79    3.50
   4   6  12   67.89    3.20
   4   6  12   75.69    3.60
   4   6  12   74.79    3.70
  -5  -6 -12   39.40    2.30
   5  -6  12   37.40    1.80
   5   6 -12   36.90    2.00
   5   6  12   35.50    1.80
  -5   6 -12   35.10    1.80
   5   6  12   37.30    1.80
   6   6 -12    0.10    0.50
   6  -6  12   -0.10    0.40
   6   6 -12    0.80    0.60
   6   6  12    0.00    0.40
   6   6  12   -0.30    0.30
  -6   6 -12    0.20    0.40
   7   6 -12   53.99    2.60
   7   6 -12   58.29    2.60
   7  -6  12   59.99    2.50
   7  -6  12   61.89    2.70
   7   6  12   58.59    2.40
  -7   6 -12   58.09    2.40
   7   6  12   56.19    2.40
   0   7 -12   22.90    1.90
   0   7  12   24.30    1.50
   0   7  12   23.20    1.30
   0   7  12   21.50    1.60
  -1   7  12   63.49    3.00
  -1   7  12   62.29    2.80
   1   7 -12   67.29    3.50
   1   7  12   62.69    3.10
   1   7  12   62.49    3.20
  -1   7 -12   68.99    3.50
   1   7  12   60.29    2.80
  -2   7  12   58.29    2.80
   2   7 -12   65.19    3.40
  -2   7  12   57.99    2.60
   2   7  12   53.39    2.60
   2   7  12   56.59    3.00
   2   7  12   58.29    3.00
  -2   7 -12   55.79    3.30
  -3  -7 -12   10.40    1.30
  -3   7  12    9.80    1.00
  -3   7  12    9.60    0.80
   3   7  12   11.80    1.40
   3   7  12   11.40    1.00
  -3   7 -12    9.70    1.40
   3   7  12   12.40    1.30
  -4  -7 -12  110.09    4.80
   4  -7  12  100.79    4.20
   4   7 -12  105.19    4.50
   4   7  12  103.29    4.30
  -4   7 -12  101.29    4.30
   4   7  12  105.29    4.30
   4   7  12  100.49    4.80
   4  -7 -12  108.09    4.30
   5   7 -12    9.20    1.10
   5  -7  12   11.20    0.90
  -5   7 -12   10.50    0.90
   5   7  12   11.10    0.90
   5   7  12    9.20    0.80
   5  -7 -12   11.70    1.00
   6  -7  12    9.70    0.80
   6   7 -12   10.20    1.00
   6   7  12    9.70    0.80
   6   7  12   10.80    0.80
  -6   7 -12    9.70    0.80
   7  -7  12   31.30    1.30
   7   7 -12   28.70    1.40
  -7   7 -12   28.00    1.30
   7   7  12   28.10    1.30
   7   7  12   26.50    1.30
   0   8  12  226.78    9.50
   0   8  12  226.58    9.60
   0   8  12  231.58    9.20
   0   8 -12  257.47   10.10
   1   8 -12   65.89    3.50
  -1   8  12   55.89    2.60
  -1   8  12   55.59    2.90
   1   8  12   60.09    3.10
   1   8  12   55.39    2.70
  -1   8 -12   64.99    3.60
   1   8  12   62.19    3.20
   2   8 -12   70.09    3.80
  -2   8  12   67.69    3.00
   2   8 -12   77.49    3.30
  -2   8  12   66.29    3.30
   2   8 -12   55.89    3.20
  -2   8 -12   73.59    3.90
   2   8  12   72.39    3.30
   2   8  12   74.39    3.60
   2   8  12   69.39    3.50
   2   8  12   76.19    3.60
   2   8  12   65.49    3.10
   2   8  12   79.49    3.60
  -2   8 -12   62.39    3.00
  -3  -8 -12   38.30    2.40
   3   8 -12   39.50    1.90
  -3   8  12   34.70    2.00
   3   8 -12   37.50    2.00
   3   8  12   37.40    2.40
   3   8  12   38.20    1.80
   3  -8 -12   39.30    1.80
   3   8  12   36.00    2.10
   3   8  12   38.40    1.80
  -3   8 -12   36.30    1.90
  -3   8 -12   39.50    2.70
   4  -8  12   67.99    3.00
  -4  -8 -12   69.99    3.60
   4   8 -12   71.59    3.20
   4   8  12   73.79    3.10
  -4   8 -12   73.29    3.10
   4  -8 -12   73.49    3.10
   4   8  12   73.09    3.30
   4   8  12   71.79    3.10
   4   8  12   70.29    3.60
   5  -8  12   26.20    1.40
   5   8 -12   26.70    1.60
  -5   8 -12   24.60    1.40
   5  -8 -12   26.00    1.40
   5   8  12   29.80    1.40
   5   8  12   28.80    1.40
   6  -8  12  104.19    4.20
   6   8 -12  103.29    4.30
   6   8  12  103.29    4.20
  -6   8 -12  107.09    4.20
   6  -8 -12  107.49    4.20
   6   8  12  104.39    4.20
   0   9  12  578.24   23.00
   0   9 -12  582.84   22.80
   0   9 -12  619.74   23.80
   0   9 -12  628.44   22.90
   0   9  12  608.24   22.90
   0   9  12  589.84   23.30
   0   9  12  612.84   22.80
   1   9 -12  174.78    7.10
   1   9 -12  179.78    7.20
  -1   9  12  172.58    7.00
   1   9 -12  202.98    8.10
  -1   9  12  176.38    7.20
   1   9  12  175.28    7.10
  -1   9 -12  180.28    7.10
   1   9  12  171.38    7.30
   1   9  12  178.98    7.60
  -1   9 -12  177.68    7.10
  -1   9 -12  177.48    8.00
   1   9  12  176.78    7.00
   2   9 -12  132.49    5.50
  -2   9  12  130.29    5.50
   2   9 -12  133.69    5.50
   2   9 -12  131.39    6.30
  -2   9 -12  137.19    5.40
  -2   9 -12  129.99    6.30
   2   9  12  134.59    6.00
   2   9  12  134.19    5.70
   2  -9 -12  137.19    5.40
   2   9  12  137.29    5.40
   2   9  12  137.29    5.40
  -3   9  12   34.90    1.90
   3   9 -12   35.00    1.90
   3   9 -12   32.00    1.80
  -3  -9 -12   32.50    2.20
   3   9  12   33.90    1.70
   3   9  12   34.70    2.20
  -3   9 -12   30.80    2.50
   3   9  12   34.30    1.70
   3   9  12   33.50    1.90
   3  -9 -12   33.10    1.70
  -3   9 -12   34.40    1.70
   4  -9  12   31.00    1.60
   4   9 -12   36.80    1.90
   4   9  12   34.10    1.70
   4  -9 -12   35.30    1.70
   4   9  12   36.40    1.70
  -4   9 -12   36.10    1.70
   4   9  12   38.60    2.00
   5  -9  12   13.70    0.90
   5   9 -12   13.80    1.00
   5  -9 -12   15.00    1.00
   5   9  12   13.00    0.90
   5   9  12   13.10    0.90
  -5   9 -12   14.30    0.90
   6   9 -12   10.70    0.80
   6  -9  12   10.80    0.70
   6   9  12    9.70    0.70
   6   9  12   10.20    0.70
   6  -9 -12   10.90    0.70
  -6   9 -12   10.50    0.70
   0  10  12   79.89    3.60
   0  10 -12   77.29    4.30
   0  10  12   80.49    3.40
   0  10 -12   85.09    3.50
   0  10 -12   79.19    3.50
   0  10  12   80.09    3.50
   1  10 -12   17.20    1.80
   1  10 -12   17.20    1.20
  -1  10  12   16.20    1.10
   1  10 -12   15.50    1.10
  -1  10  12   14.10    1.20
   1  10  12   16.40    1.30
   1  10  12   14.80    1.40
   1  10  12   17.60    1.10
  -1  10 -12   16.60    1.90
  -1  10 -12   16.10    1.10
  -1  10 -12   15.90    1.10
   1  10  12   14.90    1.10
  -2  10  12  184.68    7.30
   2  10 -12  182.38    7.30
   2  10 -12  185.48    7.20
  -2  10  12  181.48    7.10
   2  10  12  185.28    7.20
   2  10  12  177.88    7.10
  -2  10 -12  183.98    7.20
   2 -10 -12  180.18    7.10
   2  10  12  179.18    7.40
  -3  10  12   20.60    1.40
   3  10 -12   23.90    1.40
   3  10 -12   21.70    1.30
  -3  10 -12   23.90    1.30
   3  10  12   21.80    1.50
   3 -10 -12   22.60    1.30
   3  10  12   23.00    1.30
   3  10  12   22.30    1.20
   4  10 -12   33.20    1.60
   4 -10  12   34.30    1.50
   4  10 -12   33.40    1.70
   4  10  12   35.10    1.60
  -4  10 -12   32.80    1.60
   4  10  12   35.10    1.80
   4  10  12   32.00    1.60
   4 -10 -12   34.00    1.60
   5 -10  12    4.70    0.50
   5  10 -12    2.90    0.40
   5 -10 -12    4.70    0.60
  -5  10 -12    2.30    0.40
   5  10  12    3.20    0.40
   5  10  12    4.00    0.50
   0  11  12    0.70    0.40
   0  11  12   -0.60    0.40
   0  11 -12   -0.20    0.40
   0  11  12    0.70    0.50
   0  11 -12    0.40    0.40
   1  11 -12   11.00    1.00
   1  11 -12   10.50    0.90
  -1  11  12   10.70    1.00
  -1  11  12   10.60    0.80
  -1  11 -12   11.20    0.90
   1  11  12   11.30    1.20
  -1  11 -12   10.80    0.90
   1 -11 -12   11.10    0.90
   1  11  12   11.00    1.00
   1  11  12   10.50    0.80
  -2  11  12   81.99    3.50
   2  11 -12   77.09    3.40
  -2  11  12   78.19    3.30
   2  11 -12   84.39    3.40
   2 -11 -12   79.59    3.30
   2  11  12   78.49    3.40
   2  11  12   84.89    3.60
   2  11  12   79.79    3.30
  -2  11 -12   76.99    3.30
   3  11 -12    0.50    0.40
   3  11 -12    0.30    0.40
   3  11  12    0.50    0.50
   3  11  12    0.60    0.40
   3  11  12    0.70    0.40
  -3  11 -12    0.90    0.40
   3 -11 -12    0.20    0.30
   4  11 -12   12.10    0.80
   4 -11  12   12.00    0.90
   4 -11 -12   10.60    0.80
   4  11  12   10.60    0.70
   4  11  12    9.90    0.70
   4  11  12    9.70    0.80
  -4  11 -12    9.80    0.70
   0  12  12    0.40    0.40
   0  12  12    0.30    0.30
   0 -12 -12    0.20    0.30
   0  12 -12    0.10    0.30
   0  12 -12    0.70    0.40
   0  12  12    1.30    0.50
  -1  12  12   79.59    3.20
   1  12 -12   73.79    3.20
  -1  12  12   78.99    3.30
   1  12 -12   81.39    3.30
   1  12  12   80.39    3.30
   1 -12 -12   77.09    3.20
  -1  12 -12   72.99    3.20
   1  12  12   79.99    3.20
   1  12  12   80.59    3.40
   2  12 -12    9.80    0.80
  -2  12  12    8.50    0.70
   2 -12 -12   10.20    0.70
  -2  12 -12    9.70    0.70
   2  12  12   10.40    0.80
   2 -12 -12    8.80    0.60
   2  12  12    9.70    0.90
   2  12  12    9.50    0.70
   3  12 -12    7.20    0.60
   3  12  12    7.50    0.70
  -3  12 -12    6.50    0.60
   3 -12 -12    7.60    0.60
   3  12  12    7.00    0.60
   3  12  12    7.20    0.60
   0  13  12   98.29    4.00
   0  13  12  102.99    4.00
   0 -13 -12   99.99    3.90
   0  13 -12  103.49    4.00
   0  13  12  100.69    4.00
   0   0 -13    0.10    0.30
   0   0  13    0.00    0.30
   1   0  13 2384.06   90.29
  -1   0  13 2471.95   90.19
  -1   0 -13 2397.26   90.19
  -2   0  13   43.00    2.00
   2   0  13   40.50    1.80
  -2   0 -13   43.50    2.10
   2   0  13   39.90    2.20
   2   0  13   38.10    2.00
  -2   0 -13   38.80    1.70
  -3   0  13   56.49    2.50
   3   0  13   52.29    2.60
  -3   0 -13   53.49    2.30
   3   0  13   48.90    2.80
  -3   0 -13   55.89    2.70
   3   0  13   54.79    2.40
  -4   0 -13  166.18    6.70
  -4   0 -13  168.68    7.10
   4   0  13  175.08    6.80
   4   0  13  158.58    7.40
  -4   0  13  179.78    7.00
   4   0  13  176.58    7.20
  -5   0  13   36.40    2.00
   5   0  13   32.90    2.50
   5   0  13   35.80    2.30
  -5   0 -13   33.80    1.70
  -5   0 -13   34.60    2.00
   6   0 -13   19.00    1.50
   6   0  13   20.70    1.20
   6   0  13   21.70    1.30
   6   0  13   18.90    1.20
   6   0 -13   18.40    1.30
   7   0 -13    2.30    0.60
   7   0 -13    3.50    0.70
   7   0  13    1.50    0.40
   7   0  13    2.50    0.50
   7   0  13    1.90    0.50
   8   0  13   10.60    0.80
   8   0 -13   10.70    1.00
   8   0 -13    9.90    0.80
   8   0  13   11.10    0.80
   8   0  13   10.10    0.70
   0  -1  13   45.20    2.10
   0   1  13   42.50    1.90
   0   1  13   45.70    2.10
   0   1 -13   41.40    2.10
   0  -1 -13   39.30    2.00
  -1  -1 -13   88.79    4.00
   1   1 -13   89.99    4.00
  -1   1  13  100.19    4.00
   1  -1  13   97.99    4.10
   1   1  13   95.29    4.20
  -1  -1  13  102.19    4.00
   1   1  13   96.89    4.00
  -1   1 -13   90.19    4.10
  -2   1  13  104.99    4.20
  -2  -1 -13  104.59    4.40
   2  -1  13  100.49    4.50
   2   1  13  101.39    4.50
  -2   1 -13   96.99    4.40
  -2  -1  13  107.79    4.20
   2   1  13   95.69    4.00
   2   1  13   99.59    4.30
  -3   1  13   33.30    1.70
   3  -1  13   28.60    2.00
  -3  -1 -13   30.90    1.50
  -3  -1 -13   31.00    1.80
   3   1  13   33.40    1.60
  -3   1 -13   29.40    1.40
  -3   1 -13   31.00    1.80
  -3  -1  13   31.80    1.60
   3   1  13   31.50    1.80
   3   1  13   31.40    2.10
  -4  -1 -13   76.09    3.20
   4  -1  13   73.09    3.80
  -4  -1 -13   77.19    3.60
   4  -1  13   72.89    3.60
  -4   1  13   80.49    3.40
  -4  -1  13   81.29    3.40
  -4   1 -13   70.39    3.40
  -4   1 -13   76.59    3.60
   4   1  13   74.99    3.30
  -4   1 -13   74.89    3.20
   4   1  13   79.79    3.70
   4   1  13   68.69    3.90
   5  -1  13  101.19    4.60
  -5  -1 -13   97.79    4.10
  -5   1  13  102.79    4.40
   5  -1  13   91.79    4.80
   5   1  13   99.99    4.70
  -5   1 -13   92.19    4.30
  -5  -1  13  103.39    4.40
  -5   1 -13   99.59    4.10
   5   1  13   98.49    5.00
   6  -1  13   64.09    2.90
   6  -1  13   62.69    2.80
   6  -1  13   71.99    3.00
   6   1 -13   59.79    3.20
   6   1 -13   65.39    3.00
   6   1  13   67.39    2.90
   6   1  13   66.99    2.90
   6  -1 -13   62.29    3.10
   6   1  13   69.09    2.90
   6  -1 -13   65.79    3.00
   7  -1  13   30.90    1.60
   7   1 -13   29.10    1.90
   7   1 -13   35.50    1.80
   7  -1  13   34.10    1.60
   7  -1  13   30.90    1.70
   7   1  13   32.20    1.60
   7   1  13   32.50    1.60
   7  -1 -13   32.50    1.70
   7   1  13   35.30    1.70
   7  -1 -13   29.70    1.80
   8  -1  13    9.60    0.70
   8  -1  13    9.90    0.70
   8   1 -13    9.80    1.00
   8  -1  13   10.70    0.80
   8   1 -13   11.90    0.90
   8   1  13   10.50    0.70
   8  -1 -13   10.70    0.90
   8  -1 -13   11.20    0.80
   8   1  13   10.00    0.80
   8   1  13   10.80    0.80
   0   2  13  188.18    7.30
   0  -2  13  191.28    7.40
   0   2 -13  184.88    7.50
   0  -2 -13  178.28    7.30
   0   2  13  187.08    7.50
   1   2 -13  170.88    7.30
  -1   2  13  186.08    7.10
  -1  -2 -13  181.38    7.20
  -1   2  13  185.68    7.20
   1  -2  13  174.08    7.30
   1   2  13  175.18    7.40
  -1   2 -13  186.28    7.40
   1   2  13  186.68    7.20
  -1  -2  13  187.78    7.20
   1   2  13  178.88    7.00
  -2   2  13  105.39    4.30
  -2   2  13  100.59    4.10
  -2  -2 -13  100.09    4.30
   2  -2  13   94.49    4.40
   2   2  13  102.99    4.30
   2   2  13   96.99    4.10
   2   2  13   97.69    4.50
  -2  -2  13  106.39    4.20
  -2   2 -13  102.29    4.40
  -3   2  13   18.20    1.10
  -3   2  13   18.90    1.20
  -3  -2 -13   20.30    1.30
   3   2  13   16.50    1.30
  -3  -2  13   18.90    1.10
  -3   2 -13   18.20    1.00
  -3   2 -13   18.10    1.40
   3   2  13   16.90    1.50
   3   2  13   18.80    1.10
  -4  -2 -13   70.49    3.30
  -4   2  13   71.59    3.20
  -4  -2 -13   67.79    2.90
  -4   2 -13   66.59    2.90
  -4  -2  13   70.29    3.10
  -4   2 -13   64.29    3.40
   4   2  13   66.99    3.70
   4   2  13   69.99    3.50
   4   2  13   71.69    3.00
  -5  -2 -13   79.99    3.40
  -5   2  13   82.69    3.70
  -5  -2  13   80.89    3.60
   5   2  13   79.39    4.00
   5   2  13   75.79    4.30
   5   2  13   81.39    3.50
  -5   2 -13   79.79    3.40
   6   2 -13   30.20    2.00
   6  -2  13   33.30    1.70
   6   2 -13   30.80    1.90
   6  -2  13   34.30    1.70
   6  -2  13   35.70    1.70
   6   2  13   35.30    1.70
   6   2  13   36.70    1.80
   6   2  13   35.10    1.70
   7   2 -13    7.40    0.90
   7   2 -13    7.00    1.00
   7  -2  13    7.80    0.80
   7  -2  13    6.00    0.70
   7  -2  13    6.50    0.80
   7  -2 -13    6.20    0.80
   7   2  13    7.80    0.80
   7   2  13    7.30    0.70
   7   2  13    7.60    0.80
   8  -2  13   16.70    1.00
   8  -2  13   15.40    0.90
   8   2 -13   15.10    1.20
   8   2 -13   17.20    1.00
   8  -2  13   16.10    0.90
   8   2  13   15.30    0.90
   8   2  13   15.00    0.90
   8   2  13   14.10    0.90
   8  -2 -13   15.80    0.90
   0   3  13  272.37   10.40
   0  -3 -13  254.47   10.20
   0   3  13  257.97    9.90
   0   3 -13  257.57   10.40
   0   3  13  256.77   10.20
   0   3  13  269.27   10.20
  -1   3  13   65.09    2.80
  -1   3  13   63.09    3.00
   1   3 -13   65.89    3.10
  -1  -3 -13   64.29    3.00
   1   3  13   64.89    2.90
  -1   3 -13   67.29    3.10
   1   3  13   67.79    3.00
   1   3  13   67.09    3.20
   1   3  13   65.89    2.70
  -2   3  13  121.99    5.00
  -2  -3 -13  123.49    5.20
  -2   3  13  128.49    5.20
   2   3  13  119.09    5.20
   2   3  13  119.49    4.90
   2   3  13  124.29    5.50
  -2   3 -13  130.29    5.40
   2   3  13  125.59    5.30
  -3   3  13  213.78    8.40
  -3   3  13  222.88    8.60
  -3  -3 -13  218.08    8.70
   3   3  13  195.38    8.30
  -3   3 -13  214.38    8.80
   3   3  13  214.38    8.70
   3   3  13  222.88    8.70
   3   3  13  213.08    9.10
  -4   3  13   36.60    1.90
  -4   3  13   32.70    1.70
  -4  -3 -13   35.60    2.10
  -4   3 -13   31.40    2.20
   4   3  13   35.10    2.50
   4   3  13   35.90    2.20
   4   3  13   32.90    1.70
  -4   3 -13   31.90    1.60
  -5   3  13  245.18    9.40
  -5  -3 -13  235.48    9.10
   5   3  13  212.78   10.00
  -5   3 -13  233.38    9.10
   5   3  13  239.58    9.20
   5   3  13  231.48    9.70
   6  -3  13   48.60    2.30
   6   3 -13   50.29    2.70
   6  -3  13   49.50    2.30
   6   3 -13   48.60    2.50
   6  -3  13   50.59    2.40
   6   3  13   53.29    2.40
   6   3  13   50.69    2.30
   6   3  13   53.89    2.30
   7  -3  13   53.79    2.50
   7  -3  13   61.79    2.60
   7  -3  13   55.69    2.50
   7   3 -13   59.49    2.90
   7   3 -13   59.99    2.70
   7   3  13   56.59    2.50
   7   3  13   58.39    2.50
   7   3  13   58.99    2.50
   8  -3  13   37.70    1.70
   8  -3  13   38.40    1.70
   8   3 -13   38.10    1.90
   8   3 -13   40.10    1.80
   8  -3  13   37.60    1.60
   8   3  13   36.00    1.60
   8   3  13   37.70    1.60
   8   3  13   34.80    1.60
   0   4  13    0.90    0.40
   0   4  13    1.20    0.50
   0   4  13    1.30    0.40
   0   4  13    1.10    0.30
   0   4 -13    1.70    0.60
   0  -4 -13    0.90    0.40
  -1  -4 -13  194.08    7.90
  -1   4  13  189.38    7.60
  -1   4  13  195.18    7.80
   1   4 -13  190.98    8.10
  -1   4  13  202.78    7.90
   1   4  13  199.38    7.60
   1   4  13  197.18    8.10
   1   4  13  194.48    7.90
   1   4  13  197.88    7.90
  -1   4 -13  207.48    8.20
  -2   4  13   98.69    4.10
  -2   4  13   99.59    4.30
  -2  -4 -13   96.69    4.30
   2   4  13  100.29    4.40
  -2   4 -13  102.89    4.60
   2   4  13   97.19    4.10
   2   4  13   97.09    4.60
   2   4  13  100.49    4.40
  -3   4  13   51.49    2.40
  -3  -4 -13   53.69    2.70
  -3   4  13   52.29    2.60
   3   4  13   53.19    3.00
   3   4  13   50.79    2.70
   3   4  13   55.09    2.50
   3   4  13   54.29    2.80
  -3   4 -13   49.00    2.80
  -4  -4 -13  126.89    5.50
  -4   4  13  126.49    5.20
  -4   4  13  126.89    5.30
  -4   4 -13  120.29    5.60
   4   4  13  122.99    5.60
   4   4  13  123.59    5.10
   4   4  13  121.19    5.90
  -5  -4 -13    2.40    0.70
   5   4 -13    2.60    0.70
   5   4 -13    1.90    0.80
  -5  -4 -13    2.60    0.80
   5  -4  13    2.80    0.50
  -5   4  13    1.40    0.80
   5  -4  13    3.70    0.60
  -5   4 -13    1.70    0.50
   5   4  13    1.00    0.90
   5   4  13    2.20    0.50
   5   4  13    3.30    0.70
   5   4  13    2.10    0.50
   6   4 -13   10.90    1.20
   6  -4  13   14.60    1.00
   6  -4  13   13.60    1.00
   6  -4  13   13.90    1.00
   6   4 -13   11.80    1.20
   6   4  13   11.80    0.90
   6   4  13   12.70    1.00
   7  -4  13    7.10    0.70
   7  -4  13    7.20    0.70
   7   4 -13    8.30    1.00
   7   4 -13    6.40    0.90
   7  -4  13    6.70    0.70
   7   4  13    5.80    0.70
   7   4  13    6.70    0.70
   8  -4  13   14.20    0.80
   8  -4  13   15.00    0.80
   8   4 -13   14.20    0.90
   8   4 -13   14.10    1.00
   8  -4  13   15.40    0.80
   8   4  13   15.10    0.80
  -8   4 -13   13.80    0.80
   8   4  13   14.70    0.80
   0   5  13   -0.10    0.40
   0   5  13    0.20    0.40
   0   5 -13    0.20    0.50
   0  -5 -13    0.20    0.40
   0   5  13    0.40    0.40
   0   5  13   -0.10    0.30
   1   5 -13    5.20    0.90
  -1   5  13    5.10    0.50
  -1   5  13    5.00    0.80
  -1  -5 -13    5.60    0.80
  -1   5  13    5.10    0.70
   1   5  13    4.90    0.90
   1   5  13    5.00    0.60
   1   5  13    3.90    0.70
  -1   5 -13    6.00    1.00
   1   5  13    6.30    0.80
  -2  -5 -13  302.17   11.60
  -2   5  13  288.17   11.40
  -2   5  13  298.67   11.60
   2   5  13  291.77   11.60
   2   5  13  277.77   11.90
  -2   5 -13  288.87   11.90
   2   5  13  281.97   11.30
   2   5  13  316.67   11.70
  -3   5  13   94.59    4.20
  -3  -5 -13  103.99    4.50
  -3   5  13   93.09    4.30
   3   5  13  101.49    4.50
  -3   5 -13  106.79    4.80
   3   5  13   90.09    4.70
   3   5  13   95.59    4.10
   3   5  13   97.49    4.50
  -4  -5 -13   46.60    2.50
  -4   5  13   43.10    2.40
  -4   5  13   43.90    2.30
   4   5  13   45.20    2.90
  -4   5 -13   44.80    2.70
   4   5  13   44.40    2.50
   4   5  13   44.20    2.20
   4   5  13   49.10    2.70
   5   5 -13    2.20    0.70
   5   5 -13    2.40    0.70
  -5  -5 -13    2.70    0.80
   5  -5  13    4.00    0.60
   5   5  13    2.80    0.50
  -5   5 -13    3.90    0.60
   5   5  13    3.20    0.50
   6   5 -13   11.40    1.20
   6  -5  13   11.20    0.90
   6   5 -13   13.30    1.20
   6  -5  13   13.90    1.40
   6   5  13   12.60    0.90
   6   5  13   11.40    0.90
  -6   5 -13   13.50    0.90
   7   5 -13   25.60    1.40
   7   5 -13   23.80    1.50
   7  -5  13   23.70    1.20
   7  -5  13   25.60    1.30
   7   5  13   24.80    1.20
  -7   5 -13   23.20    1.20
   7   5  13   24.40    1.20
   0   6  13   -0.30    0.50
   0   6 -13    0.10    0.60
   0   6  13    0.30    0.40
   0   6  13    0.00    0.30
   0   6  13   -0.10    0.50
  -1   6  13   23.00    1.50
   1   6 -13   22.20    1.80
  -1   6  13   22.70    1.30
  -1   6  13   23.20    1.80
   1   6  13   20.70    1.70
   1   6  13   24.40    1.70
   1   6  13   24.20    1.50
  -1   6 -13   25.40    1.90
   1   6  13   25.40    1.30
  -2   6  13   86.49    3.90
  -2   6  13   85.19    3.60
  -2  -6 -13   89.29    4.10
   2   6  13   89.49    3.80
   2   6  13   89.59    4.10
   2   6  13   90.49    4.10
   2   6  13   87.59    4.30
  -2   6 -13   91.09    4.40
  -3   6  13  131.39    5.60
  -3  -6 -13  139.59    5.90
   3   6  13  133.79    6.20
   3   6  13  139.99    6.00
  -3   6 -13  136.79    6.20
   3   6  13  134.09    5.50
   3   6  13  129.29    5.90
   4   6 -13   39.30    2.10
  -4  -6 -13   40.50    2.40
   4  -6  13   39.00    1.80
   4   6  13   36.60    1.90
   4   6  13   40.50    1.90
   4   6  13   36.50    2.30
  -4   6 -13   40.20    1.90
   4   6  13   37.10    2.40
   5   6 -13   89.59    4.20
   5  -6  13   96.09    4.00
  -5  -6 -13   89.29    4.40
   5   6 -13  101.69    4.20
   5   6  13  104.49    4.00
   5   6  13   99.89    4.00
  -5   6 -13   97.79    4.00
   6   6 -13   32.50    1.80
   6   6 -13   31.90    1.80
   6  -6  13   33.10    1.60
   6   6  13   33.10    1.60
   6   6  13   31.60    1.60
  -6   6 -13   30.60    1.60
   7  -6  13    5.20    0.60
   7   6 -13    4.70    0.70
   7   6 -13    5.20    0.80
   7   6  13    5.90    0.60
   7   6  13    4.10    0.60
  -7   6 -13    4.40    0.60
   0   7 -13  157.68    6.90
   0   7  13  148.49    6.30
   0   7  13  147.99    6.10
   0   7  13  151.48    6.40
   1   7 -13  151.38    6.50
  -1   7  13  139.29    5.70
  -1   7  13  139.59    6.00
  -1   7 -13  150.48    6.50
   1   7  13  140.39    6.10
   1   7  13  136.59    5.70
   1   7  13  138.39    6.10
  -2  -7 -13  195.88    8.10
  -2   7  13  181.28    7.60
  -2   7  13  195.58    7.90
  -2   7 -13  204.88    8.50
   2   7  13  188.28    7.70
   2   7  13  210.38    8.20
   2   7  13  187.18    8.10
   3   7 -13   18.50    1.30
  -3  -7 -13   17.80    1.50
  -3   7  13   17.20    1.30
   3   7 -13   17.80    1.30
  -3   7  13   21.00    1.40
   3   7  13   18.00    1.60
   3   7  13   20.10    1.20
  -3   7 -13   21.30    2.00
  -3   7 -13   18.20    1.20
   3   7  13   18.50    1.40
   3   7  13   19.60    1.20
   3   7  13   18.60    1.30
   3   7  13   17.70    1.60
   3  -7 -13   19.10    1.20
   4  -7  13  175.78    7.00
  -4  -7 -13  180.68    7.60
   4   7 -13  186.08    7.30
  -4   7 -13  190.08    7.10
   4   7  13  166.18    7.60
   4   7  13  172.78    7.10
   4   7  13  189.08    7.10
   4  -7 -13  179.98    7.10
   4   7  13  185.78    7.60
   5  -7  13   45.60    2.00
   5   7 -13   44.10    2.30
  -5   7 -13   44.30    2.10
   5   7  13   43.60    2.00
   5   7  13   45.50    2.00
   6  -7  13   80.19    3.30
   6   7 -13   80.29    3.50
   6   7  13   80.99    3.30
  -6   7 -13   80.69    3.30
   6   7  13   81.49    3.30
   7  -7  13   14.90    0.80
   7   7 -13   14.50    0.90
   7   7  13   14.20    0.80
  -7   7 -13   14.50    0.80
   7   7  13   14.60    0.80
   0   8  13    1.80    0.50
   0   8  13    2.20    0.70
   0   8 -13    2.80    1.10
   0   8  13    3.60    0.90
  -1   8  13  129.29    5.80
   1   8 -13  152.58    6.50
  -1   8  13  132.99    5.50
   1   8  13  131.79    6.00
   1   8  13  128.19    5.50
   1   8  13  138.19    5.90
  -1   8 -13  143.69    6.40
   2   8 -13   56.89    2.70
   2   8 -13   60.59    2.80
  -2   8  13   58.99    2.80
  -2  -8 -13   60.19    3.20
   2   8 -13   63.29    4.10
   2   8  13   59.09    3.20
  -2   8 -13   63.09    3.60
   2   8  13   61.69    2.70
  -2   8 -13   61.89    2.70
   2   8  13   57.29    2.90
   2   8  13   58.29    2.70
   3   8 -13   42.60    2.20
  -3  -8 -13   40.60    2.50
  -3   8  13   41.10    2.10
   3   8 -13   39.20    2.00
   3   8  13   41.40    2.00
   3   8  13   40.60    2.50
   3   8  13   42.90    2.00
  -3   8 -13   42.30    2.00
   3   8  13   41.00    2.30
   3  -8 -13   41.10    2.00
  -3   8 -13   41.40    2.80
   4  -8  13   56.69    2.50
   4   8 -13   59.49    2.70
  -4  -8 -13   57.29    3.10
   4   8  13   51.89    3.00
   4   8  13   56.59    2.50
   4   8  13   62.49    2.90
   4  -8 -13   58.59    2.50
  -4   8 -13   58.69    2.60
   4   8  13   57.69    2.50
   5   8 -13   16.20    1.20
   5  -8  13   17.60    1.00
  -5   8 -13   16.10    1.10
   5   8  13   17.20    1.00
   5  -8 -13   17.50    1.10
   5   8  13   16.40    1.00
   6  -8  13   16.00    0.90
   6   8 -13   14.50    1.00
   6   8  13   14.50    0.90
  -6   8 -13   14.90    0.90
   6   8  13   12.80    0.80
   0   9  13    7.30    0.90
   0   9  13    3.60    0.60
   0   9 -13    5.50    0.80
   0   9 -13    4.50    0.70
   0   9 -13    5.80    1.30
   0   9  13    4.20    0.80
   1   9 -13    5.80    0.90
   1   9 -13    6.20    0.80
  -1   9  13    4.10    0.60
  -1   9  13    5.10    0.70
   1   9 -13    5.50    1.20
  -1   9 -13    5.50    0.80
   1   9  13    6.20    0.80
  -1   9 -13    7.40    1.40
   1   9  13    5.30    0.70
   1   9  13    5.70    0.90
   1   9  13    5.60    1.10
  -1   9 -13    5.30    0.80
   2   9 -13   16.80    1.30
  -2  -9 -13   17.50    1.60
  -2   9  13   16.90    1.30
   2   9 -13   17.50    1.20
   2   9  13   17.20    1.60
   2   9  13   18.90    1.20
   2   9  13   17.30    1.10
   2  -9 -13   16.20    1.10
  -2   9 -13   15.60    1.90
  -2   9 -13   17.20    1.20
   2   9  13   16.80    1.40
   3   9 -13  104.09    4.20
   3   9 -13  103.89    4.30
  -3  -9 -13   87.59    4.60
  -3   9  13  102.89    4.30
   3   9  13  107.49    4.10
   3  -9 -13  102.29    4.10
   3   9  13   90.99    4.60
   3   9  13   99.49    4.40
  -3   9 -13  100.99    4.10
   3   9  13  101.79    4.10
   4   9 -13    3.30    0.60
   4  -9  13    3.90    0.50
   4   9  13    3.40    0.50
   4  -9 -13    5.10    0.70
  -4   9 -13    3.90    0.60
   4   9  13    4.70    0.60
   4   9  13    2.80    0.70
   5  -9  13   14.80    0.90
   5   9 -13   16.00    1.10
   5   9  13   15.80    0.90
  -5   9 -13   16.70    1.00
   5   9  13   15.20    1.00
   5  -9 -13   15.90    1.00
   6  -9  13    1.20    0.30
   6   9 -13    1.50    0.30
   6   9  13    1.10    0.30
  -6   9 -13    1.50    0.30
   6   9  13    1.10    0.30
   6  -9 -13    1.20    0.30
   0  10 -13   70.89    3.90
   0  10 -13   67.39    3.00
   0  10 -13   61.99    2.90
   0  10  13   70.29    2.90
   0  10  13   67.59    3.00
   0  10  13   65.79    3.10
   1  10 -13    4.10    0.60
  -1  10  13    5.10    0.70
  -1  10  13    4.70    0.70
   1  10 -13    4.00    0.60
   1  10  13    3.60    0.50
  -1  10 -13    2.70    1.60
   1  10  13    4.60    0.80
  -1  10 -13    3.90    0.60
   1  10  13    4.20    0.60
  -1  10 -13    3.70    0.60
   2  10 -13    3.70    0.60
  -2  10  13    2.30    0.60
   2  10 -13    3.20    0.60
   2  10  13    4.90    0.70
   2  10  13    3.70    0.60
   2 -10 -13    3.70    0.50
   2  10  13    4.80    0.80
  -2  10 -13    3.70    0.60
   3  10 -13   12.10    1.00
  -3  10  13   10.90    1.00
   3  10 -13   11.00    0.90
   3  10  13    9.60    0.90
   3  10  13   11.90    1.10
  -3  10 -13   12.60    0.90
   3  10  13    9.50    0.80
   3 -10 -13   11.00    0.90
   4  10 -13   10.50    0.90
   4  10 -13   11.40    0.90
   4 -10  13    9.60    0.80
  -4  10 -13   10.60    0.80
   4  10  13   10.80    1.00
   4  10  13   11.60    0.80
   4  10  13   11.70    0.80
   4 -10 -13   12.10    0.80
   5  10 -13    3.80    0.50
   5 -10  13    4.40    0.50
   5  10  13    3.20    0.40
   5 -10 -13    4.40    0.50
   5  10  13    4.80    0.50
  -5  10 -13    4.40    0.50
   0  11 -13    3.20    0.50
   0  11 -13    1.50    0.50
   0  11  13    2.80    0.60
   0  11  13    2.90    0.60
   0  11  13    2.40    0.50
   1  11 -13   27.90    1.50
  -1  11  13   28.00    1.60
   1  11 -13   26.70    1.50
  -1  11  13   27.60    1.40
   1  11  13   26.80    1.40
   1  11  13   27.00    1.50
   1 -11 -13   26.90    1.40
  -1  11 -13   27.40    1.50
   1  11  13   28.30    1.70
  -1  11 -13   25.80    1.40
   2  11 -13   10.30    0.90
  -2  11  13   11.80    1.00
   2  11 -13   12.70    1.00
  -2  11  13   12.90    0.80
   2  11  13   13.60    1.00
   2  11  13   11.60    1.10
   2  11  13   12.30    0.90
  -2  11 -13   11.90    0.90
   2 -11 -13   11.20    0.80
   3  11 -13   16.10    1.00
   3  11 -13   14.60    1.00
   3  11  13   16.20    0.90
   3  11  13   14.20    1.00
  -3  11 -13   14.30    0.90
   3 -11 -13   15.70    0.90
   3  11  13   13.90    1.10
   4  11 -13    1.50    0.40
   4  11 -13    1.30    0.30
  -4  11 -13    1.40    0.30
   4  11  13    0.90    0.30
   4 -11 -13    1.20    0.30
   4  11  13    1.50    0.30
   4  11  13    0.80    0.40
   0 -12 -13    8.40    0.70
   0  12  13    8.70    0.70
   0  12  13    7.80    0.80
   0  12 -13    8.70    0.80
   0  12  13   10.30    0.90
   0  12 -13    9.30    0.80
  -1  12  13   24.60    1.20
  -1  12  13   25.50    1.40
   1  12 -13   26.80    1.30
   1  12 -13   23.30    1.30
   1  12  13   25.60    1.20
  -1  12 -13   23.40    1.30
   1 -12 -13   25.00    1.20
   1  12  13   26.30    1.30
   1  12  13   23.50    1.40
   2  12 -13   42.20    1.80
   2  12 -13   34.10    1.70
  -2  12  13   42.40    1.70
   2 -12 -13   38.40    1.70
   2  12  13   40.20    1.90
   2 -12 -13   37.70    1.60
  -2  12 -13   37.40    1.70
   2  12  13   41.80    1.80
   2  12  13   39.80    1.70
   3  12 -13    0.90    0.30
   3  12  13    0.70    0.30
   3 -12 -13    0.90    0.30
  -3  12 -13    0.70    0.30
   3  12  13    0.80    0.30
   3  12  13    1.10    0.40
   0   0 -14    0.00    0.30
   0   0  14    0.90    0.40
   1   0  14  276.17   10.60
  -1   0 -14  248.58   10.50
  -1   0  14  279.27   10.50
  -2   0  14  163.68    6.20
   2   0  14  146.39    6.50
  -2   0 -14  151.78    6.40
  -3   0  14   43.10    2.00
  -3   0 -14   39.30    1.80
  -3   0 -14   42.10    2.20
   3   0  14   37.70    2.10
   3   0  14   37.00    1.80
   3   0  14   39.10    2.40
   4   0  14   23.60    1.60
  -4   0  14   21.60    1.40
   4   0  14   20.80    1.30
   4   0  14   22.60    1.90
  -4   0 -14   21.20    1.20
  -4   0 -14   21.80    1.60
  -5   0 -14  251.87   10.40
   5   0  14  253.47   10.60
  -5   0  14  271.47   10.40
   5   0  14  261.67   11.00
  -5   0 -14  262.67   10.10
   6   0 -14   14.10    1.40
   6   0  14   17.60    1.10
   6   0 -14   16.10    1.30
   6   0  14   17.70    1.20
   6   0  14   17.50    1.10
   7   0  14   58.49    2.50
   7   0  14   57.69    2.60
   7   0 -14   58.99    2.60
   7   0  14   54.79    2.50
   7   0 -14   55.59    2.80
   8   0  14    5.30    0.60
   8   0 -14    5.70    0.60
   8   0  14    5.00    0.50
   8   0 -14    5.60    0.70
   8   0  14    4.40    0.60
   0  -1  14  786.42   29.80
   0   1  14  815.62   29.80
   0   1 -14  766.52   29.80
   0  -1 -14  781.92   29.70
  -1  -1 -14  289.27   11.80
  -1   1  14  313.37   11.80
   1  -1  14  292.17   11.90
   1   1  14  308.07   12.00
   1   1  14  302.07   11.70
  -1   1 -14  298.87   11.80
  -1  -1  14  316.77   11.70
  -2   1  14  127.19    5.00
   2  -1  14  113.39    5.20
  -2  -1 -14  117.99    5.00
   2   1  14  116.99    4.70
   2   1  14  112.29    5.20
   2   1  14  117.89    5.00
  -2  -1  14  125.59    4.90
  -2   1 -14  116.59    5.10
  -3   1  14   95.59    3.90
  -3  -1 -14   91.89    3.70
  -3  -1 -14   92.29    4.10
   3  -1  14   85.29    4.20
   3   1  14   89.49    3.70
  -3   1 -14   88.19    4.10
  -3   1 -14   86.09    3.60
   3   1  14   91.39    4.10
  -3  -1  14   96.19    3.90
   3   1  14   85.19    4.30
  -4  -1 -14    1.30    0.70
   4  -1  14    2.40    0.80
  -4   1  14    0.90    0.50
  -4  -1 -14    0.90    0.40
   4   1  14    1.10    0.40
   4   1  14    2.70    0.80
  -4   1 -14    1.30    0.40
   4   1  14    1.70    0.90
  -4  -1  14    1.60    0.50
  -4   1 -14    1.60    0.70
  -5   1  14  195.98    7.50
  -5  -1 -14  186.58    7.20
   5  -1  14  165.88    7.90
  -5  -1  14  187.18    7.40
   5   1  14  169.38    8.10
   5   1  14  185.68    7.80
  -5   1 -14  177.18    7.10
   6  -1  14  163.68    6.50
   6  -1  14  169.88    6.50
   6   1 -14  164.88    6.60
   6  -1  14  166.98    6.60
   6   1 -14  155.58    6.80
   6   1  14  166.98    6.50
   6   1  14  173.68    6.60
   6  -1 -14  159.08    6.70
   6  -1 -14  153.38    6.70
   6   1  14  168.68    6.50
   7   1 -14   58.49    2.90
   7  -1  14   60.39    2.60
   7   1 -14   63.79    2.80
   7  -1  14   64.09    2.70
   7  -1  14   60.59    2.60
   7  -1 -14   58.69    2.90
   7   1  14   61.09    2.60
   7   1  14   60.19    2.70
   7  -1 -14   62.79    2.70
   7   1  14   60.59    2.60
   8  -1  14    4.80    0.50
   8  -1  14    4.80    0.60
   8   1 -14    4.50    0.80
   8   1 -14    5.20    0.70
   8  -1  14    4.30    0.60
   8   1  14    5.30    0.50
   8   1  14    4.20    0.60
   8  -1 -14    5.20    0.60
   8  -1 -14    4.30    0.70
   8   1  14    3.90    0.50
   0   2  14   92.89    3.80
   0  -2 -14   86.49    3.90
   0   2  14   98.39    4.00
   0   2 -14   93.89    4.00
   0  -2  14   83.79    4.00
  -1   2  14   66.89    2.80
  -1  -2 -14   63.69    3.00
   1   2 -14   67.09    3.10
  -1   2  14   69.99    3.00
   1   2  14   62.99    2.70
   1   2  14   64.39    2.90
  -1   2 -14   60.29    3.00
  -1  -2  14   66.39    2.90
   1   2  14   67.29    3.20
  -2   2  14   12.60    0.90
  -2  -2 -14   11.60    1.00
  -2   2  14   12.00    0.80
  -2  -2  14   11.50    0.90
  -2   2 -14   11.10    1.10
   2   2  14   13.10    1.10
   2   2  14   12.30    1.20
   2   2  14   11.80    0.80
  -3  -2 -14  251.37   10.00
  -3   2  14  254.37    9.90
   3   2  14  246.08    9.70
   3   2  14  238.38   10.40
  -3   2 -14  248.38   10.10
   3   2  14  254.37   10.10
  -3  -2  14  259.07    9.80
  -4  -2 -14    7.60    0.70
  -4   2  14    8.20    0.90
  -4  -2 -14    6.90    1.00
  -4  -2  14    6.80    0.80
  -4   2 -14    7.70    0.70
   4   2  14    6.90    1.10
  -4   2 -14    6.70    1.10
   4   2  14    6.90    1.30
   4   2  14    6.20    0.80
  -5  -2 -14   25.70    1.40
  -5   2  14   27.70    1.80
   5   2  14   29.10    2.10
  -5  -2  14   26.90    1.70
   5   2  14   24.90    2.30
   5   2  14   27.10    1.60
  -5   2 -14   27.80    1.40
   6  -2  14   37.20    1.80
   6  -2  14   33.90    1.70
   6  -2  14   33.50    1.70
   6   2 -14   33.50    1.90
   6   2 -14   31.40    2.00
   6   2  14   32.40    1.70
   6   2  14   33.90    1.70
   6   2  14   34.00    1.70
   7   2 -14    7.10    1.00
   7  -2  14    5.90    0.70
   7  -2  14    7.20    0.80
   7  -2  14    6.90    0.80
   7   2 -14    5.80    0.90
   7   2  14    7.10    0.70
   7   2  14    5.50    0.70
   7   2  14    7.20    0.70
   8   2 -14    8.70    0.70
   8  -2  14   10.20    0.70
   8   2 -14    8.90    0.90
   8  -2  14   10.30    0.70
   8  -2  14    8.70    0.70
   8   2  14    9.10    0.70
   8   2  14    9.40    0.60
   8   2  14    8.40    0.60
   0   3  14   14.20    1.10
   0   3  14   14.90    1.10
   0  -3 -14   14.30    1.00
   0   3  14   16.00    1.00
   0   3 -14   14.80    1.20
  -1   3  14  359.96   13.70
   1   3 -14  360.76   13.90
  -1  -3 -14  334.57   13.70
  -1   3  14  354.76   13.60
  -1   3 -14  372.96   13.90
   1   3  14  350.56   13.90
   1   3  14  350.26   13.70
   1   3  14  340.47   13.40
   1   3  14  357.76   13.80
  -2   3  14  153.38    5.90
  -2  -3 -14  140.89    5.90
  -2   3  14  146.29    5.70
   2   3  14  138.69    5.90
   2   3  14  141.79    5.90
   2   3  14  137.89    5.60
   2   3  14  130.09    6.10
  -2   3 -14  137.39    6.00
  -3   3  14   14.50    1.10
  -3  -3 -14   16.90    1.30
  -3   3  14   12.60    1.00
   3   3  14   14.70    1.30
   3   3  14   14.90    1.00
  -3   3 -14   13.10    1.40
   3   3  14   14.00    1.50
  -4   3  14   10.10    1.00
  -4  -3 -14    9.40    0.80
  -4   3  14    8.80    0.90
  -4  -3 -14   10.00    1.20
   4   3  14    8.30    1.20
   4   3  14    8.60    0.90
   4   3  14    8.30    1.30
  -4   3 -14    9.90    1.30
   5  -3  14  100.59    4.00
   5  -3  14  104.19    4.20
  -5   3  14   98.49    4.50
   5   3 -14   95.89    4.40
  -5  -3 -14  100.49    4.60
   5   3 -14   95.79    4.20
  -5  -3 -14   98.69    4.10
  -5   3 -14   95.19    4.00
   5   3  14  105.89    4.40
   5   3  14  100.09    4.00
   5   3  14  102.39    4.10
   5   3  14   85.29    5.20
   5   3  14   93.59    5.30
   6   3 -14   19.40    1.60
   6   3 -14   19.90    1.40
   6  -3  14   19.00    1.20
   6  -3  14   22.10    1.30
   6  -3  14   19.90    1.20
   6   3  14   20.60    1.20
   6   3  14   20.70    1.20
   7   3 -14    6.70    0.90
   7  -3  14    6.40    0.70
   7  -3  14    6.90    0.80
   7   3 -14    5.70    0.90
   7  -3  14    6.20    0.70
   7   3  14    7.00    0.70
   7   3  14    6.50    0.70
   7   3  14    6.40    0.70
   8   3 -14    3.50    0.60
   8  -3  14    3.50    0.50
   8  -3  14    3.60    0.50
   8   3 -14    5.60    0.60
   8  -3  14    3.90    0.50
  -8   3 -14    3.90    0.50
   8   3  14    4.40    0.70
   8   3  14    4.20    0.50
   8   3  14    5.40    0.50
   0   4 -14   58.89    3.00
   0   4  14   61.79    2.90
   0   4  14   57.59    2.80
   0   4  14   60.49    2.70
   0   4  14   56.29    2.50
   0  -4 -14   59.39    2.80
   1   4 -14   62.89    3.50
  -1  -4 -14   72.29    3.30
  -1   4  14   74.59    3.40
  -1   4  14   72.89    3.20
  -1   4 -14   75.09    3.60
   1   4  14   75.99    3.60
   1   4  14   80.39    3.40
   1   4  14   73.49    3.10
   1   4  14   74.99    3.40
  -2   4  14   74.19    3.30
  -2   4  14   75.39    3.50
  -2  -4 -14   76.89    3.60
   2   4  14   77.09    3.60
   2   4  14   79.89    3.60
   2   4  14   75.29    3.20
  -2   4 -14   77.29    3.80
   2   4  14   76.99    3.80
  -3   4  14   76.49    3.50
  -3  -4 -14   75.19    3.60
  -3   4  14   74.59    3.30
  -3   4 -14   79.19    3.80
   3   4  14   75.69    3.70
   3   4  14   70.69    3.90
   3   4  14   76.79    3.60
   3   4  14   75.59    3.30
  -4  -4 -14  222.28    9.10
  -4   4  14  230.78    9.00
  -4   4  14  213.88    8.70
   4   4  14  220.68    8.70
  -4   4 -14  221.88    9.30
   4   4  14  220.58    9.20
   4   4  14  213.48    9.50
  -5  -4 -14    1.20    0.80
   5   4 -14    0.10    0.50
   5  -4  14    1.00    0.40
   5   4 -14   -0.10    0.60
   5  -4  14    1.30    0.50
   5   4  14    0.50    0.50
   5   4  14    1.20    0.40
   6  -4  14    5.50    0.70
   6   4 -14    3.20    0.70
   6  -4  14    3.90    0.60
   6   4 -14    4.10    0.80
   6   4  14    5.20    0.60
   6   4  14    4.90    0.60
   7   4 -14   36.60    1.80
   7   4 -14   36.90    1.90
   7  -4  14   31.30    1.60
   7  -4  14   35.30    1.60
   7  -4  14   35.00    1.60
   7   4  14   31.10    1.60
   7   4  14   34.20    1.60
   0   5  14   67.59    2.90
   0   5 -14   67.59    3.50
   0   5  14   68.29    3.10
   0   5  14   65.49    3.30
   0   5  14   69.79    3.20
   0  -5 -14   72.09    3.20
   1   5 -14   59.59    3.10
  -1  -5 -14   58.19    2.90
  -1   5  14   61.09    2.80
  -1   5  14   59.49    2.90
  -1   5  14   57.29    2.50
   1   5  14   61.39    3.00
   1   5  14   56.99    3.10
   1   5  14   56.49    2.80
   1   5  14   59.09    2.60
  -1   5 -14   60.59    3.20
  -2   5  14   30.20    1.80
  -2   5  14   29.50    1.70
  -2  -5 -14   30.10    1.80
  -2   5 -14   32.80    2.20
   2   5  14   31.30    1.90
   2   5  14   30.80    1.90
   2   5  14   29.40    2.10
   2   5  14   29.70    1.60
  -3   5  14   47.40    2.30
  -3  -5 -14   50.49    2.60
  -3   5  14   45.50    2.50
  -3   5 -14   51.89    2.90
   3   5  14   46.10    2.60
   3   5  14   46.40    2.30
   3   5  14   46.70    2.90
   3   5  14   44.90    2.60
  -4   5  14  151.28    6.30
  -4  -5 -14  165.18    6.70
  -4   5  14  141.99    6.40
   4   5  14  162.98    6.80
   4   5  14  143.09    7.00
   4   5  14  155.98    6.30
  -4   5 -14  156.18    6.90
   5   5 -14   20.40    1.60
   5  -5  14   21.60    1.30
   5   5 -14   21.80    1.50
   5  -5  14   22.30    1.20
  -5  -5 -14   23.70    1.70
   5   5  14   19.80    1.20
   5   5  14   19.30    1.20
  -5   5 -14   20.00    1.20
   6   5 -14    0.90    0.50
   6  -5  14    0.70    0.40
   6  -5  14    1.00    0.40
   6   5 -14    0.90    0.60
  -6   5 -14    1.10    0.40
   6   5  14    0.30    0.40
   6   5  14    1.70    0.40
  -6   5 -14    0.10    0.40
   7  -5  14    3.40    0.50
   7   5 -14    3.70    0.70
   7   5 -14    3.30    0.60
   7   5  14    3.10    0.40
   7   5  14    3.70    0.50
   0   6  14  201.98    8.60
   0   6 -14  234.18    9.20
   0   6  14  210.98    8.90
   0   6  14  212.68    8.40
   0   6  14  222.08    8.80
   0  -6 -14  212.38    8.70
  -1  -6 -14   86.79    4.00
  -1   6  14   85.49    4.00
  -1   6  14   84.29    3.80
   1   6 -14   86.29    4.30
  -1   6  14   84.89    3.60
   1   6  14   89.99    3.70
   1   6  14   92.79    4.10
   1   6  14   87.89    4.00
  -1   6 -14   89.09    4.30
   1   6  14   78.49    4.10
  -2  -6 -14  234.38    9.20
  -2   6  14  211.78    9.00
   2   6  14  218.08    9.20
   2   6  14  215.28    8.80
  -2   6 -14  240.58    9.70
   2   6  14  230.88    9.30
   2   6  14  232.18    9.60
  -3  -6 -14  106.59    4.60
  -3   6  14   96.69    4.30
   3   6  14  103.29    4.60
  -3   6 -14   96.59    4.90
   3   6  14   93.29    4.20
   3   6  14   97.99    4.60
   4  -6  14   36.00    1.80
  -4  -6 -14   39.30    2.40
   4   6 -14   41.10    2.10
   4   6  14   38.10    2.30
   4   6  14   38.50    1.80
  -4   6 -14   38.50    1.90
   4   6  14   37.90    1.80
   5  -6  14   33.10    1.60
  -5  -6 -14   31.90    2.10
   5   6 -14   31.90    2.00
   5   6 -14   34.40    1.90
  -5   6 -14   34.20    1.70
   5   6  14   34.90    1.70
   5   6  14   35.00    1.70
   6   6 -14   29.10    1.60
   6   6 -14   26.90    1.60
   6  -6  14   27.70    1.40
   6   6  14   27.00    1.40
   6   6  14   28.00    1.40
  -6   6 -14   28.20    1.40
   7   6 -14  112.29    4.40
   7  -6  14  110.99    4.20
   7   6 -14  105.99    4.40
   7   6  14  105.89    4.20
  -7   6 -14  105.49    4.20
   7   6  14  106.79    4.20
   0  -7 -14  282.17   11.40
   0   7  14  280.27   11.30
   0   7  14  300.67   11.50
   0   7  14  273.77   11.00
   0   7 -14  291.57   11.90
  -1  -7 -14  784.12   29.60
  -1   7  14  744.63   29.20
  -1   7  14  755.22   29.50
   1   7 -14  762.32   30.10
   1   7  14  773.82   29.60
   1   7  14  778.52   29.70
  -1   7 -14  876.81   30.20
   1   7  14  735.63   29.30
  -2  -7 -14  107.89    4.70
  -2   7  14   96.19    4.40
  -2   7  14   88.69    4.20
   2   7  14  100.39    4.30
  -2   7 -14  118.29    5.20
   2   7  14   96.89    4.70
   2   7  14  103.59    4.70
  -3  -7 -14  106.29    4.80
   3   7 -14  102.59    4.50
  -3   7  14   94.69    4.40
   3   7 -14  102.39    4.40
   3   7  14  106.69    4.30
  -3   7 -14  107.59    5.20
   3   7  14  107.89    4.60
   3  -7 -14  111.69    4.30
   3   7  14  104.09    4.80
  -3   7 -14  106.59    4.30
   3   7  14  104.39    4.30
   4   7 -14   86.39    3.70
   4  -7  14   79.89    3.40
  -4  -7 -14   81.69    4.00
   4   7  14   90.49    3.80
   4   7  14   76.79    4.00
  -4   7 -14   87.19    3.50
   4   7  14   86.29    3.50
   4   7  14   85.29    3.50
   4  -7 -14   81.69    3.50
   5   7 -14   10.20    1.10
   5  -7  14    9.50    0.80
   5   7  14   10.80    0.80
  -5   7 -14   10.50    0.90
   5   7  14   10.70    0.80
   6  -7  14   54.39    2.30
   6   7 -14   56.99    2.50
   6   7  14   54.99    2.30
   6   7  14   51.89    2.30
  -6   7 -14   55.19    2.30
   7  -7  14   66.79    2.60
   7   7  14   63.19    2.60
   7   7  14   60.29    2.50
   0   8  14   42.20    2.40
   0   8  14   42.70    2.40
   0   8 -14   46.30    2.20
   0   8 -14   46.50    2.20
   0   8  14   44.80    2.60
   0   8  14   41.20    2.20
   0   8  14   47.00    2.20
   0   8  14   44.80    2.10
   0  -8 -14   46.60    2.70
   0   8 -14   48.40    3.00
   1   8 -14  264.57   10.60
   1   8 -14  286.67   11.50
   1   8 -14  285.67   10.60
  -1  -8 -14  263.57   10.90
  -1   8  14  254.37   10.70
  -1   8  14  271.67   10.60
  -1   8 -14  266.27   10.50
   1   8  14  273.17   10.50
   1   8  14  260.07   11.00
  -1   8 -14  287.97   10.60
   1   8  14  264.17   10.80
  -1   8 -14  282.27   11.50
   1   8  14  277.27   10.60
   2   8 -14   18.80    1.30
   2   8 -14   17.50    1.20
  -2  -8 -14   18.60    1.50
  -2   8  14   18.90    1.30
   2   8  14   16.30    1.50
  -2   8 -14   17.00    2.00
  -2   8 -14   17.30    1.10
   2   8  14   15.50    1.40
   2   8  14   18.20    1.20
   2   8  14   18.90    1.10
   3   8 -14  192.18    7.60
  -3  -8 -14  192.58    8.00
  -3   8  14  190.48    7.60
   3   8 -14  199.28    7.70
   3   8  14  174.68    8.00
   3   8  14  191.68    7.50
   3   8  14  184.58    7.80
  -3   8 -14  189.28    8.40
   3  -8 -14  199.08    7.50
  -3   8 -14  192.88    7.50
   3   8  14  198.58    7.50
   4   8 -14   37.80    1.90
   4  -8  14   34.50    1.70
   4  -8 -14   34.60    1.70
   4   8  14   35.50    1.70
   4   8  14   35.90    2.00
  -4   8 -14   34.40    1.70
   4   8  14   36.90    1.70
   5  -8  14   23.60    1.20
   5   8 -14   24.00    1.50
  -5   8 -14   24.90    1.30
   5  -8 -14   24.00    1.30
   5   8  14   25.10    1.30
   5   8  14   25.60    1.30
   6   8 -14    5.80    0.70
   6  -8  14    6.50    0.60
  -6   8 -14    6.00    0.60
   6   8  14    5.60    0.50
   6   8  14    4.70    0.60
   0   9  14   78.69    3.40
   0   9 -14   77.29    4.20
   0   9 -14   77.49    3.40
   0   9  14   77.29    3.30
   0   9  14   75.29    3.60
   0   9 -14   83.89    3.50
   1   9 -14   16.80    1.20
   1   9 -14   17.90    1.90
   1   9 -14   16.40    1.20
  -1  -9 -14   17.10    1.50
  -1   9  14   16.60    1.20
  -1   9 -14   16.60    1.20
   1   9  14   16.00    1.10
   1   9  14   15.60    1.40
  -1   9 -14   16.00    1.20
   1   9  14   17.80    1.10
  -1   9 -14   14.50    1.90
   2   9 -14    0.30    0.50
   2   9 -14   -0.30    0.40
  -2  -9 -14    0.00    0.60
  -2   9  14    0.00    0.50
   2   9  14    0.50    0.40
   2   9  14    0.00    0.60
  -2   9 -14    0.30    0.90
   2  -9 -14   -0.20    0.40
  -2   9 -14   -0.40    0.40
   2   9  14    0.30    0.40
   2   9  14    0.10    0.60
   3   9 -14    2.20    0.50
  -3   9  14    2.40    0.60
   3   9 -14    2.50    0.60
   3   9  14    2.50    0.50
  -3   9 -14    2.80    0.50
   3  -9 -14    2.70    0.50
   3   9  14    1.70    0.50
   3   9  14    1.10    0.60
   4   9 -14   67.99    3.00
   4   9  14   66.59    3.10
   4  -9 -14   69.29    2.80
   4   9  14   67.19    2.80
   4   9  14   64.79    2.80
  -4   9 -14   66.39    2.90
   5   9 -14   94.49    3.80
   5  -9  14   90.09    3.60
   5  -9 -14   87.09    3.60
  -5   9 -14   95.19    3.70
   5   9  14   89.79    3.70
   5   9  14   89.39    3.60
   0  10  14    3.70    0.70
   0  10 -14    5.20    0.70
   0  10 -14    4.50    0.60
   0  10  14    4.50    0.70
   0  10  14    3.80    0.60
  -1  10  14   12.00    1.00
   1  10 -14   11.80    1.00
  -1  10  14   10.80    0.90
   1  10 -14    9.70    1.00
   1  10  14   11.20    1.20
  -1  10 -14   11.40    1.00
  -1  10 -14   12.10    0.90
   1  10  14   10.30    1.00
   1  10  14   10.70    0.90
   2  10 -14    6.80    0.80
  -2  10  14    8.10    0.90
   2  10 -14    7.50    1.00
  -2  10 -14    8.70    0.90
   2  10  14    8.40    0.80
   2 -10 -14    7.10    0.80
   2  10  14    7.00    1.00
   2  10  14    7.90    0.80
   3  10 -14   18.20    1.20
   3  10 -14   17.80    1.10
  -3  10  14   17.20    1.20
  -3  10 -14   17.80    1.10
   3  10  14   15.70    1.30
   3 -10 -14   18.90    1.10
   3  10  14   17.40    1.00
   3  10  14   17.00    1.10
   4  10 -14    2.60    0.50
   4  10 -14    1.40    0.50
  -4  10 -14    2.60    0.40
   4 -10 -14    2.20    0.40
   4  10  14    1.80    0.40
   4  10  14    2.90    0.40
   4  10  14    1.70    0.50
   5 -10  14    3.30    0.40
   5  10 -14    2.30    0.40
  -5  10 -14    3.10    0.50
   5 -10 -14    3.60    0.40
   5  10  14    3.50    0.40
   5  10  14    2.90    0.40
   0  11 -14   23.70    1.30
   0  11  14   23.50    1.30
   0  11  14   26.00    1.40
   0  11  14   24.60    1.50
   0  11 -14   22.60    1.30
  -1  11  14   12.30    0.80
  -1  11  14   12.60    1.00
   1  11 -14   10.70    0.90
   1  11 -14   13.50    0.90
  -1  11 -14   13.70    0.90
  -1  11 -14   12.90    1.00
   1  11  14   12.20    1.00
   1 -11 -14   12.70    0.80
   1  11  14   11.60    1.10
   1  11  14   12.00    0.90
   2  11 -14   45.00    2.00
   2  11 -14   41.70    2.00
  -2  11  14   48.20    2.10
   2  11  14   43.50    2.00
   2  11  14   43.80    2.00
   2 -11 -14   42.70    1.90
  -2  11 -14   43.10    2.00
   2  11  14   43.80    2.20
   3  11 -14   47.10    2.20
   3  11 -14   51.69    2.20
   3  11  14   50.79    2.10
  -3  11 -14   48.30    2.10
   3  11  14   50.29    2.20
   3 -11 -14   50.39    2.10
   3  11  14   50.29    2.30
   4  11 -14    1.00    0.40
   4  11 -14    0.80    0.30
  -4  11 -14    0.50    0.20
   4  11  14    0.60    0.30
   4 -11 -14    0.90    0.30
   4  11  14    1.00    0.30
   4  11  14    0.20    0.20
   0  12  14   49.80    2.10
   0  12 -14   47.80    2.10
   0  12 -14   46.20    2.10
   0 -12 -14   47.80    2.00
   0  12  14   49.40    2.00
   0  12  14   44.50    2.10
  -1  12  14   31.50    1.40
  -1  12  14   31.90    1.50
   1  12 -14   32.30    1.50
   1  12 -14   28.90    1.50
   1  12  14   33.00    1.60
   1  12  14   30.90    1.40
   1 -12 -14   31.90    1.40
  -1  12 -14   29.30    1.50
   1  12  14   30.40    1.50
   2  12 -14    5.00    0.50
   2  12 -14    5.70    0.60
   2  12  14    5.90    0.50
   2  12  14    4.70    0.70
   2  12  14    5.10    0.60
   2 -12 -14    4.50    0.50
  -2  12 -14    4.90    0.50
   0   0 -15   -0.40    0.40
   0   0  15   -0.10    0.40
  -1   0 -15  144.59    6.20
   1   0  15  149.88    6.40
  -1   0  15  160.78    6.20
  -2   0 -15  186.38    7.70
   2   0  15  183.88    7.90
  -2   0  15  195.28    7.60
  -3   0  15  208.28    7.90
  -3   0 -15  200.48    8.10
   3   0  15  186.58    8.30
   3   0  15  189.78    7.60
  -3   0 -15  194.38    7.60
   4   0  15  183.08    8.70
  -4   0 -15  208.78    8.00
  -4   0 -15  214.58    8.50
   4   0  15  191.48    9.40
  -4   0  15  218.98    8.30
   5   0  15   30.20    1.90
   5   0  15   32.50    1.70
  -5   0 -15   31.90    1.60
   5   0  15   27.10    2.10
   5   0  15   31.50    1.60
   5   0  15   31.90    2.40
  -5   0  15   31.00    1.90
   5   0 -15   28.30    1.90
   6   0  15   38.40    1.90
   6   0 -15   37.50    2.20
   6   0  15   37.40    1.80
   6   0 -15   36.30    2.00
   6   0  15   38.30    1.80
   7   0 -15   73.29    3.10
   7   0  15   71.29    3.00
   7   0  15   73.29    3.10
   7   0  15   69.99    3.00
   7   0 -15   67.69    3.20
   8   0 -15  104.99    4.20
   8   0  15   99.89    4.10
   8   0 -15  106.29    4.00
   8   0  15   99.19    4.00
   8   0  15   99.89    4.00
   0   1 -15  406.56   16.50
   0   1  15  435.16   16.60
   0  -1 -15  447.26   16.50
   0  -1  15  426.96   16.50
  -1   1  15   40.80    2.00
  -1  -1 -15   38.50    2.00
   1  -1  15   37.90    2.10
  -1  -1  15   38.70    2.00
   1   1  15   39.60    2.20
  -1   1 -15   34.50    2.00
   2  -1  15   58.89    3.00
  -2   1  15   59.89    2.80
  -2  -1 -15   63.89    2.90
  -2  -1  15   62.29    2.80
   2   1  15   59.29    3.10
   2   1  15   57.19    2.80
  -2   1 -15   59.39    2.90
  -3  -1 -15  205.08    8.30
  -3  -1 -15  194.78    7.80
  -3   1  15  214.58    8.20
   3  -1  15  188.98    8.50
  -3  -1  15  213.98    8.10
   3   1  15  206.38    8.70
  -3   1 -15  210.08    8.40
   3   1  15  195.18    8.30
   3   1  15  199.68    7.90
   4  -1  15    0.40    0.70
  -4   1  15    1.90    0.60
  -4  -1 -15    2.80    0.80
  -4  -1 -15    2.50    0.50
   4   1  15    2.20    0.90
  -4   1 -15    2.90    0.50
   4   1  15    2.00    0.80
  -4   1 -15    2.00    0.80
  -4  -1  15    1.60    0.50
   4   1  15    1.40    0.50
  -5  -1 -15  235.58    9.20
  -5   1  15  238.18    9.50
  -5  -1 -15  222.38    9.50
   5  -1  15  225.28   10.10
   5  -1  15  255.77    9.30
   5  -1  15  271.07    9.30
   5   1 -15  240.58    9.30
   5  -1  15  238.08    9.20
   5   1 -15  220.78    9.50
   5  -1 -15  217.28    9.40
   5   1  15  237.48    9.20
   5   1  15  220.18   10.10
   5   1  15  241.68    9.10
  -5   1 -15  240.68    9.20
  -5  -1  15  233.48    9.50
   5   1  15  230.28    9.80
   5   1  15  249.38    9.30
   6  -1  15   53.89    2.30
   6  -1  15   51.59    2.40
   6   1 -15   51.19    2.50
   6   1 -15   46.90    2.60
   6  -1  15   52.49    2.30
   6  -1 -15   46.80    2.60
   6   1  15   50.59    2.30
   6   1  15   53.89    2.30
   6   1  15   53.29    2.40
   7  -1  15    4.90    0.70
   7  -1  15    5.50    0.70
   7   1 -15    5.40    0.80
   7  -1  15    5.60    0.60
   7   1 -15    2.50    0.70
   7   1  15    5.70    0.70
   7   1  15    5.20    0.60
   7  -1 -15    4.60    0.70
   7   1  15    4.50    0.50
   7  -1 -15    3.40    0.50
   8   1 -15   14.30    0.80
   8  -1  15   13.00    0.80
   8   1 -15   13.00    1.00
   8  -1  15   13.20    0.80
   8  -1  15   13.50    0.70
   8  -1 -15   14.30    0.90
   8   1  15   11.80    0.70
   8   1  15   12.70    0.80
   8   1  15   12.10    0.80
   8  -1 -15   12.40    0.80
   0  -2 -15  274.27   10.80
   0   2 -15  283.77   10.90
   0   2  15  266.07   10.70
   0   2  15  279.07   10.90
  -1   2  15   94.29    4.00
  -1   2  15   89.59    3.70
  -1  -2 -15   87.99    3.90
   1   2 -15   93.59    4.00
   1   2  15   86.09    3.80
  -1   2 -15   88.09    4.00
   1   2  15   84.59    4.10
  -2   2  15  143.59    5.70
  -2  -2 -15  133.39    5.70
   2   2  15  134.39    5.40
  -2  -2  15  134.09    5.60
   2   2  15  134.59    5.70
  -2   2 -15  131.09    5.80
   2   2  15  133.49    6.00
  -3   2  15    6.30    0.80
  -3  -2 -15    4.70    0.80
   3   2  15    6.00    0.60
  -3   2 -15    4.50    0.90
  -3  -2  15    4.10    0.70
   3   2  15    5.60    0.90
   3   2  15    5.10    1.00
  -4  -2 -15   24.50    1.70
  -4   2  15   27.00    1.70
  -4  -2 -15   26.10    1.40
   4   2  15   24.00    1.90
  -4  -2  15   22.80    1.70
   4   2  15   25.30    1.40
  -4   2 -15   26.30    1.90
   4   2  15   24.60    2.10
  -5  -2 -15   13.00    1.50
   5  -2  15   13.60    1.10
   5  -2  15   11.80    1.00
   5   2 -15   11.30    1.30
   5   2 -15   12.00    1.10
  -5   2 -15   13.80    1.20
   5   2  15   13.00    1.00
   5   2  15   13.50    1.00
   5   2  15   12.40    1.00
   6  -2  15  267.87    9.80
   6  -2  15  237.68    9.70
   6  -2  15  250.37    9.70
   6   2 -15  252.47    9.90
   6   2 -15  236.78   10.00
   6   2  15  255.17    9.70
   6   2  15  261.97    9.70
   6   2  15  250.97    9.80
   7  -2  15   25.50    1.40
   7  -2  15   24.30    1.30
   7   2 -15   25.30    1.50
   7   2 -15   24.80    1.60
   7  -2  15   24.80    1.30
   7   2  15   25.70    1.30
   7   2  15   25.10    1.30
   7   2  15   27.00    1.40
   8  -2  15    6.30    0.50
   8   2 -15    6.60    0.60
   8   2 -15    6.60    0.80
   8  -2  15    6.10    0.60
   8  -2  15    5.10    0.50
   8   2  15    6.60    0.50
   8   2  15    6.00    0.50
  -8   2 -15    5.70    0.50
   8   2  15    5.70    0.50
   0   3 -15   67.79    3.20
   0   3  15   64.69    3.10
   0   3  15   63.49    2.90
   0  -3 -15   59.69    2.90
   1   3 -15  135.49    5.90
  -1  -3 -15  137.29    5.80
  -1   3  15  145.89    5.90
  -1   3  15  139.79    5.60
  -1   3 -15  139.79    6.00
   1   3  15  140.79    5.80
   1   3  15  142.89    6.10
   1   3  15  133.19    5.50
  -2   3  15  131.69    5.40
  -2  -3 -15  138.19    5.70
  -2   3  15  132.99    5.60
   2   3  15  131.39    5.30
   2   3  15  133.69    6.00
   2   3  15  134.79    5.70
  -2   3 -15  133.89    5.80
  -3   3  15  148.69    6.10
  -3  -3 -15  157.78    6.40
  -3   3  15  145.09    6.30
   3   3  15  149.88    6.80
   3   3  15  151.38    6.50
   3   3  15  150.68    6.10
  -3   3 -15  155.38    6.60
  -4   3  15  113.09    4.90
  -4  -3 -15  114.79    5.10
  -4  -3 -15  112.79    4.60
   4   3  15  112.89    5.10
  -4   3 -15  113.29    5.20
   4   3  15  106.79    4.70
   4   3  15  108.09    5.50
   5  -3  15   56.69    2.60
   5   3 -15   55.79    2.90
   5   3 -15   59.79    2.80
  -5  -3 -15   59.69    3.10
   5  -3  15   59.99    2.70
   5   3  15   60.19    2.60
   5   3  15   58.49    2.60
   6   3 -15   58.19    3.10
   6  -3  15   64.59    2.90
   6   3 -15   65.79    3.00
   6  -3  15   64.29    2.80
   6   3  15   65.79    2.80
   6   3  15   70.59    2.80
   7   3 -15   15.30    1.30
   7   3 -15   18.50    1.20
   7  -3  15   17.10    1.00
   7  -3  15   19.10    1.10
   7  -3  15   17.40    1.00
   7   3  15   19.00    1.00
   7   3  15   18.40    1.00
   7   3  15   16.80    1.00
   0   4  15  221.18    9.00
   0  -4 -15  227.08    9.00
   0   4  15  232.88    9.20
   0   4 -15  224.78    9.30
   0   4  15  221.78    8.90
   1   4 -15   99.09    4.60
  -1  -4 -15  102.39    4.40
  -1   4  15  100.39    4.50
  -1   4  15   98.39    4.20
   1   4  15   93.99    4.60
   1   4  15  104.49    4.50
   1   4  15   99.59    4.40
   1   4  15  100.09    4.10
  -1   4 -15  104.79    4.70
  -2   4  15  179.58    7.50
  -2  -4 -15  178.08    7.50
  -2   4  15  177.48    7.30
   2   4  15  176.38    7.50
   2   4  15  185.98    7.60
  -2   4 -15  197.48    7.80
   2   4  15  186.58    7.90
   2   4  15  176.98    7.20
  -3  -4 -15  117.59    5.20
  -3   4  15  115.39    4.90
  -3   4  15  118.49    5.10
   3   4  15  109.19    4.80
   3   4  15  113.99    5.60
   3   4  15  119.69    5.30
  -3   4 -15  126.99    5.50
  -4  -4 -15   37.00    2.30
  -4   4  15   35.30    1.90
  -4   4  15   35.60    2.10
   4   4  15   34.90    2.60
   4   4  15   35.40    1.90
   4   4  15   37.40    2.40
  -4   4 -15   35.80    2.40
   5   4 -15   64.99    3.30
  -5  -4 -15   67.49    3.40
   5   4 -15   69.69    3.10
   5  -4  15   69.89    3.00
   5  -4  15   66.99    2.90
   5   4  15   67.89    2.90
   5   4  15   67.59    2.90
   6   4 -15   17.90    1.30
   6   4 -15   16.80    1.40
   6  -4  15   15.30    1.10
   6  -4  15   15.70    1.00
   6   4  15   15.70    1.00
   6   4  15   15.20    1.00
   7  -4  15   30.10    1.50
   7   4 -15   32.80    1.60
   7  -4  15   29.10    1.50
   7   4 -15   31.40    1.70
   7   4  15   31.10    1.40
   7   4  15   31.00    1.40
  -7   4 -15   30.40    1.50
   0   5  15   80.39    3.50
   0  -5 -15   74.99    3.50
   0   5  15   72.39    3.20
   0   5  15   74.69    3.40
   0   5 -15   75.39    3.80
   0   5  15   72.99    3.70
  -1  -5 -15  134.29    5.80
  -1   5  15  135.19    5.70
  -1   5  15  136.79    5.90
   1   5 -15  144.79    6.20
   1   5  15  132.09    5.50
  -1   5 -15  135.19    6.10
   1   5  15  142.39    6.10
   1   5  15  134.79    5.80
   1   5  15  135.79    5.80
  -2   5  15  162.88    6.60
  -2  -5 -15  168.48    6.80
  -2   5  15  162.88    6.70
   2   5  15  158.18    6.40
   2   5  15  162.48    6.80
  -2   5 -15  158.18    7.10
   2   5  15  153.68    6.80
   2   5  15  158.38    7.10
  -3  -5 -15  187.88    7.70
  -3   5  15  179.48    7.40
  -3   5  15  178.58    7.60
   3   5  15  185.78    7.80
  -3   5 -15  190.48    8.00
   3   5  15  180.08    7.30
   3   5  15  177.88    8.10
   3   5  15  190.88    7.80
   4   5 -15   80.09    3.80
   4   5 -15   87.19    3.80
   4  -5  15   78.29    3.60
  -4  -5 -15   86.19    4.10
   4  -5  15   84.59    3.50
   4   5  15   84.49    3.50
   4   5  15   88.69    3.50
  -4   5 -15   88.99    3.50
  -4   5 -15   81.99    4.30
  -4   5 -15   83.09    3.50
   5   5 -15   41.00    2.10
  -5  -5 -15   38.10    2.40
   5   5 -15   37.10    2.20
   5  -5  15   38.70    1.90
   5  -5  15   37.90    1.80
   5   5  15   39.30    1.90
  -5   5 -15   38.50    1.90
  -5   5 -15   38.70    1.80
   5   5  15   39.00    1.80
   6   5 -15    1.90    0.60
   6   5 -15    2.10    0.60
   6  -5  15    1.30    0.40
   6  -5  15    0.50    0.40
   6   5  15    2.00    0.50
   6   5  15    1.30    0.40
  -6   5 -15    1.40    0.40
   7  -5  15    1.20    0.40
   7   5 -15    1.30    0.40
   7   5 -15    1.40    0.50
   7  -5  15    1.20    0.30
   7   5  15    1.10    0.30
   7   5  15    1.60    0.30
  -7   5 -15    1.80    0.40
   0   6  15  310.57   12.20
   0   6  15  295.27   11.80
   0   6  15  309.67   12.10
   0   6 -15  332.37   12.70
   0  -6 -15  300.77   12.10
   0   6  15  298.47   12.40
   1   6 -15   68.89    3.50
  -1   6  15   61.29    3.00
  -1   6  15   57.89    3.10
  -1   6  15   55.99    2.80
  -1  -6 -15   62.69    3.10
  -1   6 -15   71.19    3.60
   1   6  15   65.09    3.10
   1   6  15   62.59    2.80
   1   6  15   58.19    3.30
   1   6  15   62.19    3.10
  -2   6  15   11.30    1.10
  -2  -6 -15   12.50    1.30
  -2   6  15   10.90    1.20
   2   6  15   12.30    1.30
   2   6  15   10.30    1.50
   2   6  15   13.30    1.30
  -2   6 -15   13.30    1.70
   2   6  15   12.20    1.00
   3   6 -15  121.39    5.00
  -3   6  15  116.59    5.10
   3   6 -15  116.79    5.00
  -3  -6 -15  122.99    5.40
   3   6  15  123.19    5.40
  -3   6 -15  120.29    5.70
   3   6  15  116.89    4.80
   3   6  15  109.89    5.00
   3   6  15  124.39    4.80
  -3   6 -15  124.79    4.90
   3   6  15  119.89    5.40
   3   6  15  114.39    5.20
   4   6 -15   55.79    2.70
   4  -6  15   56.19    2.40
   4   6 -15   51.79    2.80
  -4  -6 -15   54.29    3.00
   4   6  15   56.59    2.40
  -4   6 -15   53.09    3.20
  -4   6 -15   54.99    2.50
   4   6  15   55.79    2.40
   5   6 -15   49.99    2.70
   5  -6  15   53.79    2.40
   5   6 -15   57.59    2.70
   5   6  15   55.59    2.40
   5   6  15   57.09    2.40
  -5   6 -15   53.09    2.40
   6   6 -15   14.90    1.20
   6  -6  15   16.00    0.90
   6   6 -15   16.10    1.20
  -6   6 -15   15.50    0.90
   6   6  15   15.70    0.90
   6   6  15   15.80    1.00
   7   6 -15   36.50    1.70
   7   6 -15   35.80    1.70
   7  -6  15   37.10    1.60
   7   6  15   35.30    1.60
   7   6  15   35.80    1.60
   0   7  15   92.69    4.20
   0  -7 -15   90.99    4.20
   0   7 -15   97.79    4.70
   0   7  15   85.79    4.10
   0   7  15   87.09    3.80
  -1  -7 -15  104.29    4.60
  -1   7  15  100.79    4.50
  -1   7  15   97.99    4.20
   1   7 -15  102.19    5.10
   1   7  15   95.49    4.30
   1   7  15  101.19    4.70
   1   7  15  106.39    4.70
  -1   7 -15  110.89    5.20
  -2   7  15  163.58    6.50
  -2   7  15  151.78    6.70
   2   7 -15  164.68    6.50
  -2  -7 -15  161.68    6.90
   2   7 -15  169.68    6.60
   2   7  15  162.98    6.40
  -2   7 -15  170.18    6.50
   2   7  15  151.08    6.50
  -2   7 -15  171.38    7.40
   2   7  15  164.28    6.70
   2   7  15  160.18    7.00
   2   7  15  152.18    7.10
   3   7 -15  165.58    6.50
   3   7 -15  168.68    6.70
  -3  -7 -15  166.98    7.00
  -3   7  15  158.88    6.60
   3   7  15  166.28    6.80
   3   7  15  163.08    6.50
   3   7  15  153.98    7.00
  -3   7 -15  168.58    7.40
   3   7  15  165.38    6.50
   3  -7 -15  160.98    6.40
  -3   7 -15  161.38    6.50
  -4  -7 -15   48.20    2.80
   4   7 -15   53.29    2.50
   4   7  15   53.99    2.30
   4   7  15   51.09    2.30
  -4   7 -15   51.39    2.30
   4   7  15   52.09    2.60
   5   7 -15   20.10    1.40
   5  -7  15   18.40    1.10
   5   7  15   18.50    1.10
  -5   7 -15   19.40    1.10
   5   7  15   18.70    1.10
   6   7 -15    3.70    0.60
   6  -7  15    2.40    0.40
   6   7  15    2.60    0.40
  -6   7 -15    2.90    0.40
   6   7  15    2.60    0.40
   0   8  15    5.40    0.70
   0   8 -15    4.10    0.70
   0   8  15    4.60    0.70
   0   8 -15    5.40    1.20
   0   8 -15    5.20    0.70
   0   8  15    5.00    0.90
  -1  -8 -15  546.35   21.20
   1   8 -15  514.05   20.80
  -1   8  15  563.04   20.80
   1   8 -15  561.14   20.90
   1   8 -15  547.75   21.70
   1   8  15  532.45   21.00
   1   8  15  558.24   20.80
  -1   8 -15  564.44   21.80
  -1   8 -15  566.24   20.80
   1   8  15  541.75   20.70
   1   8  15  532.35   21.20
  -1   8 -15  546.25   20.80
  -2  -8 -15   35.90    2.30
  -2   8  15   36.70    1.90
   2   8 -15   38.80    2.00
   2   8 -15   35.10    1.90
  -2   8 -15   38.50    2.70
   2   8  15   38.10    2.10
   2   8  15   36.50    1.80
   2   8  15   36.50    1.80
  -2   8 -15   37.30    1.90
   2   8  15   33.80    2.30
  -3   8  15   58.09    2.70
   3   8 -15   57.09    2.60
   3   8 -15   57.09    2.70
  -3  -8 -15   54.89    3.00
   3   8  15   50.39    3.00
   3   8  15   60.49    2.50
   3   8  15   56.89    2.80
   3   8  15   58.99    2.50
   3  -8 -15   54.49    2.50
  -3   8 -15   60.09    2.60
  -3   8 -15   60.89    3.50
   4   8 -15   38.90    2.00
   4   8  15   35.80    1.80
   4   8  15   38.00    2.10
   4  -8 -15   40.00    1.80
  -4   8 -15   38.00    1.80
   4   8  15   36.40    1.80
   5   8 -15   27.10    1.50
   5  -8  15   27.10    1.30
   5   8  15   28.70    1.40
   5   8  15   26.00    1.30
  -5   8 -15   25.60    1.40
   6  -8  15   34.60    1.50
   6   8 -15   34.40    1.60
  -6   8 -15   34.30    1.50
   6   8  15   33.90    1.50
   6   8  15   33.60    1.50
   0   9 -15    1.20    0.50
   0   9  15    0.80    0.60
   0   9  15    0.70    0.40
   0   9 -15    0.90    0.90
   0   9  15    1.00    0.50
   0   9 -15    0.90    0.50
   1   9 -15   30.00    1.70
  -1   9  15   30.90    1.70
   1   9 -15   31.10    1.70
   1   9 -15   30.40    2.40
  -1  -9 -15   30.20    2.00
   1   9  15   31.60    1.60
   1   9  15   29.70    2.00
   1   9  15   30.10    1.60
  -1   9 -15   33.30    1.70
  -1   9 -15   27.70    1.60
   1   9  15   34.10    1.90
  -1   9 -15   28.40    2.40
  -2   9  15    2.70    0.60
   2   9 -15    2.10    0.60
   2   9 -15    2.90    0.60
   2   9  15    3.20    0.50
   2   9  15    2.70    0.50
   2  -9 -15    2.80    0.50
   2   9  15    4.50    0.80
  -2   9 -15    3.00    0.50
  -3   9  15   12.40    1.10
   3   9 -15   15.40    1.20
   3   9 -15   15.10    1.10
   3  -9 -15   14.80    1.00
   3   9  15   15.70    1.30
   3   9  15   14.00    1.00
  -3   9 -15   13.40    1.00
   3   9  15   15.00    1.00
   4   9 -15   15.80    1.20
   4   9  15   15.60    1.20
   4  -9 -15   17.80    1.00
   4   9  15   14.80    1.00
   4   9  15   17.30    1.00
  -4   9 -15   15.80    1.00
   5  -9  15    5.50    0.50
   5   9 -15    5.50    0.70
   5  -9 -15    5.40    0.60
   5   9  15    4.60    0.50
   5   9  15    4.90    0.60
  -5   9 -15    4.90    0.60
   0  10 -15    5.90    0.80
   0  10  15    6.30    0.80
   0  10  15    7.00    0.90
   0  10 -15    6.10    0.80
   0  10  15    7.40    0.70
   1  10 -15   24.20    1.50
  -1  10  15   26.70    1.50
  -1  10  15   27.50    1.50
   1  10 -15   23.70    1.40
  -1  10 -15   24.90    1.40
   1  10  15   24.20    1.40
   1  10  15   24.20    1.30
   1  10  15   25.10    1.60
  -1  10 -15   25.60    1.50
  -2  10  15   32.60    1.70
   2  10 -15   31.00    1.60
   2  10 -15   31.40    1.70
   2 -10 -15   29.40    1.50
  -2  10 -15   31.10    1.60
   2  10  15   29.40    1.80
   2  10  15   31.30    1.60
   2  10  15   30.80    1.50
   3  10 -15    2.20    0.50
   3  10 -15    1.30    0.40
   3  10  15    2.10    0.40
  -3  10 -15    1.80    0.40
   3  10  15    1.10    0.60
   3  10  15    2.30    0.40
   3 -10 -15    2.10    0.40
   4  10 -15    6.30    0.70
   4 -10 -15    6.50    0.60
   4  10  15    5.20    0.60
   4  10  15    6.50    0.60
  -4  10 -15    6.10    0.60
   4  10  15    5.90    0.60
   0  11  15   30.00    1.60
   0  11 -15   29.60    1.50
   0  11  15   30.60    1.60
   0  11 -15   30.90    1.50
   0  11  15   30.10    1.40
  -1  11  15    1.30    0.50
  -1  11  15    2.10    0.40
   1  11 -15    1.80    0.50
   1  11 -15    1.30    0.40
   1  11  15    1.70    0.50
  -1  11 -15    1.60    0.40
  -1  11 -15    2.00    0.40
   1  11  15    1.00    0.50
   1  11  15    1.70    0.40
   1 -11 -15    1.30    0.40
   2  11 -15   41.70    2.00
  -2  11  15   45.50    2.10
   2  11 -15   43.20    2.00
   2  11  15   45.30    2.20
   2  11  15   45.10    2.00
   2  11  15   45.00    1.90
   2 -11 -15   44.60    1.90
  -2  11 -15   44.30    2.00
   3  11 -15    5.20    0.60
   3  11 -15    4.70    0.60
   3 -11 -15    7.20    0.60
   3  11  15    4.60    0.70
  -3  11 -15    4.90    0.50
   3  11  15    4.30    0.60
   3  11  15    4.80    0.50
   0  12  15   52.39    2.10
   0  12  15   50.39    2.20
   0  12 -15   50.89    2.10
   0  12 -15   49.50    2.20
   0  12  15   49.40    2.20
   0 -12 -15   51.79    2.10
  -1  12  15    2.70    0.40
   1  12 -15    1.40    0.30
  -1 -12 -15    2.10    0.30
  -1  12  15    1.80    0.30
   1  12 -15    1.60    0.40
   1  12  15    1.80    0.40
   1  12  15    2.30    0.30
   1  12  15    1.30    0.40
   1 -12 -15    2.30    0.30
  -1  12 -15    1.40    0.30
   0   0  16  206.88    8.20
   0   0 -16  197.68    8.10
  -1   0 -16    0.40    0.40
   1   0  16    0.70    0.50
  -1   0  16    0.80    0.40
  -2   0 -16   19.50    1.40
   2   0  16   21.90    1.60
  -2   0  16   22.10    1.40
  -3   0  16   30.60    1.70
   3   0  16   26.80    2.10
  -3   0 -16   29.60    1.90
   4   0  16   33.00    2.50
  -4   0 -16   37.50    2.30
  -4   0 -16   36.90    1.70
  -4   0  16   36.10    2.00
   5   0  16    4.20    0.60
   5   0 -16    2.40    0.70
   5   0  16    2.10    0.50
   5   0  16    2.40    0.50
   6   0  16    7.40    0.70
   6   0 -16    6.90    1.10
   6   0 -16    7.70    0.90
   6   0  16    6.90    0.80
   6   0  16    6.60    0.80
   7   0  16   25.80    1.40
   7   0 -16   28.10    1.50
   7   0  16   28.00    1.40
   7   0 -16   25.90    1.60
   7   0  16   27.70    1.40
   8   0  16   12.70    0.80
   8   0 -16   13.50    0.90
   8   0 -16   12.80    0.70
   8   0  16   12.40    0.70
   8   0  16   14.20    0.70
  -8   0 -16   13.10    0.80
   0  -1  16   24.30    1.50
   0  -1 -16   22.20    1.40
   0   1  16   23.00    1.50
   0   1 -16   25.30    1.60
  -1   1  16   60.69    2.80
  -1  -1 -16   57.59    2.80
   1  -1  16   57.09    2.90
   1   1  16   55.09    2.90
  -1  -1  16   57.89    2.70
  -1   1 -16   58.49    2.80
  -2  -1 -16  112.89    4.90
   2  -1  16  107.29    5.10
  -2   1  16  115.09    4.80
  -2   1 -16  116.49    5.00
  -2  -1  16  115.49    4.80
   2   1  16  109.19    5.10
   3  -1  16    4.90    1.00
  -3   1  16    6.10    0.90
  -3  -1 -16    5.90    0.60
  -3  -1 -16    6.40    0.90
   3   1  16    6.00    0.90
  -3   1 -16    4.60    0.90
  -3  -1  16    5.40    0.80
   3   1  16    5.80    0.60
   3   1  16    6.90    1.20
  -4  -1 -16  206.68    8.10
   4  -1  16  192.88    8.80
  -4  -1 -16  206.58    8.60
  -4   1  16  213.78    8.40
   4   1  16  206.08    9.00
   4   1  16  202.78    8.60
  -4   1 -16  216.88    8.70
   4   1  16  208.38    8.20
  -4  -1  16  207.48    8.40
   5  -1  16  177.78    6.70
   5   1 -16  161.38    6.80
   5   1 -16  167.88    7.00
  -5  -1 -16  173.28    7.30
   5  -1  16  172.08    6.80
   5   1  16  166.88    6.70
   5  -1 -16  154.58    6.90
   5   1  16  178.88    6.80
   5   1  16  176.28    6.70
   6  -1  16   13.30    1.00
   6   1 -16   10.50    1.20
   6   1 -16   10.90    1.00
   6  -1  16   11.80    0.90
   6  -1  16   10.80    0.90
   6  -1 -16    8.40    1.10
   6   1  16   10.10    0.90
   6   1  16   11.00    0.90
   6   1  16    9.70    0.90
   7   1 -16   28.20    1.50
   7  -1  16   31.80    1.50
   7  -1  16   25.80    1.40
   7   1 -16   28.30    1.70
   7  -1  16   29.00    1.40
   7  -1 -16   29.10    1.60
   7   1  16   29.80    1.50
   7   1  16   29.50    1.40
   7   1  16   29.30    1.40
   8  -1  16   22.80    1.00
   8   1 -16   24.20    1.10
  -8  -1 -16   22.00    1.10
   8   1 -16   22.10    1.20
   8  -1  16   22.60    1.00
   8  -1  16   21.30    1.10
   8   1  16   21.40    1.10
  -8   1 -16   21.90    1.10
   8   1  16   21.10    1.00
   8   1  16   22.00    1.00
   0   2  16  227.78    9.20
   0   2 -16  233.48    9.20
   0  -2 -16  223.68    9.00
   0   2  16  222.58    8.90
  -1   2  16   25.20    1.60
  -1  -2 -16   25.10    1.60
   1   2  16   25.40    1.80
   1   2  16   26.10    1.50
  -1   2 -16   27.50    1.80
  -2  -2 -16  316.07   12.40
  -2   2  16  332.27   12.40
  -2   2 -16  302.57   12.50
   2   2  16  300.07   12.60
   2   2  16  316.27   12.30
  -3  -2 -16  105.59    4.70
  -3  -2 -16  100.09    4.20
  -3   2  16  109.69    4.60
   3   2  16  100.89    4.30
   3   2  16   98.59    5.00
  -3   2 -16  110.19    4.90
   3   2  16  105.09    4.70
  -4   2  16   53.39    2.70
  -4  -2 -16   50.19    2.30
  -4  -2 -16   50.29    2.80
  -4   2 -16   53.29    2.90
   4   2  16   49.30    2.80
   4   2  16   50.09    2.40
   4   2  16   51.39    3.20
   5   2 -16   63.29    3.20
  -5  -2 -16   62.39    3.30
   5   2 -16   64.59    3.00
   5  -2  16   63.29    2.80
   5  -2  16   65.09    2.90
   5   2  16   65.49    2.80
   5   2  16   68.09    2.90
   5   2  16   65.09    2.80
   6   2 -16   54.39    2.60
   6   2 -16   55.59    2.80
   6  -2  16   56.39    2.50
   6  -2  16   54.09    2.40
   6  -2  16   54.09    2.50
   6   2  16   55.99    2.50
   6   2  16   53.99    2.40
   6   2  16   56.29    2.40
   7  -2  16    1.10    0.30
   7   2 -16    1.00    0.60
   7   2 -16    1.20    0.50
   7  -2  16    2.10    0.50
   7  -2  16    2.70    0.40
   7   2  16    2.40    0.40
   7   2  16    1.60    0.40
   7   2  16    1.10    0.40
   0   3 -16   10.50    1.10
   0   3  16    9.80    1.10
   0   3  16   10.40    0.90
   0  -3 -16   10.00    1.00
  -1   3  16  135.49    5.60
  -1  -3 -16  141.89    5.80
   1   3 -16  138.89    5.90
  -1   3  16  133.49    5.80
   1   3  16  137.39    5.70
   1   3  16  134.39    6.00
  -1   3 -16  138.39    6.00
  -2  -3 -16   69.89    3.30
  -2   3  16   62.49    3.00
  -2   3  16   65.99    3.20
   2   3  16   66.79    3.20
   2   3  16   70.79    3.60
   2   3  16   64.39    2.90
  -2   3 -16   71.19    3.50
  -3  -3 -16  197.88    8.30
  -3   3  16  205.38    8.20
  -3   3 -16  212.38    8.50
   3   3  16  195.68    7.90
   3   3  16  198.98    8.70
   3   3  16  193.48    8.30
  -4  -3 -16   37.00    1.90
  -4   3  16   42.90    2.30
  -4  -3 -16   37.30    2.30
   4   3  16   37.20    2.70
  -4   3 -16   39.50    2.50
   4   3  16   40.90    2.50
   4   3  16   35.30    2.00
  -5  -3 -16   23.30    1.80
   5   3 -16   23.00    1.70
   5  -3  16   22.30    1.30
   5  -3  16   25.80    1.40
   5   3 -16   24.60    1.50
   5   3  16   22.90    1.30
   5   3  16   24.70    1.30
   6   3 -16    3.00    0.80
   6  -3  16    3.00    0.50
   6  -3  16    4.60    0.70
   6   3 -16    4.10    0.70
   6   3  16    5.40    0.60
   6   3  16    4.80    0.60
   7  -3  16   11.00    0.90
   7  -3  16   11.40    0.80
   7  -3  16   11.00    0.80
   7   3 -16   12.70    1.00
   7   3 -16   11.30    1.10
   7   3  16   11.90    0.80
  -7   3 -16   11.40    0.80
   7   3  16   12.10    0.80
   0   4  16    2.30    0.60
   0  -4 -16    1.50    0.50
   0   4 -16    1.40    0.70
   0   4  16    1.80    0.60
   1   4 -16  107.19    4.70
  -1  -4 -16   98.49    4.40
  -1   4  16  103.09    4.50
  -1   4  16   98.09    4.30
  -1   4 -16  103.39    4.70
   1   4  16  100.39    4.70
   1   4  16  100.59    4.40
   1   4  16   91.19    4.10
  -2   4  16   50.99    2.50
  -2   4  16   55.49    2.80
  -2  -4 -16   57.09    2.80
   2   4  16   52.69    2.80
   2   4  16   50.09    3.00
  -2   4 -16   57.49    3.10
   2   4  16   51.19    2.40
  -3  -4 -16  288.97   10.90
  -3   4  16  256.07   10.60
  -3   4  16  279.37   10.80
  -3   4 -16  276.17   11.20
   3   4  16  249.78   10.90
   3   4  16  274.17   11.40
   3   4  16  265.37   10.50
   4   4 -16   12.90    1.30
  -4   4  16   11.90    1.30
   4   4 -16   15.40    1.20
  -4  -4 -16   14.40    1.50
  -4  -4 -16   14.70    1.10
   4  -4  16   12.80    0.90
   4  -4  16   14.70    1.10
  -4   4 -16   13.80    1.00
   4   4  16   14.50    1.00
   4   4  16   13.10    1.00
   4   4  16   14.10    1.80
   4   4  16   13.30    1.10
   4   4  16   11.90    1.90
  -4   4 -16   13.00    1.60
   5   4 -16   15.40    1.50
  -5  -4 -16   16.90    1.60
   5  -4  16   16.40    1.10
   5   4 -16   17.90    1.30
   5  -4  16   16.80    1.20
   5   4  16   18.20    1.10
  -5   4 -16   16.20    1.10
   5   4  16   17.70    1.10
   6   4 -16   96.29    3.80
   6  -4  16   84.09    3.60
   6   4 -16   88.69    4.00
   6  -4  16   84.39    3.70
   6   4  16   86.79    3.60
   6   4  16   90.19    3.60
  -6   4 -16   84.09    3.60
   7   4 -16    1.50    0.40
   7   4 -16    1.40    0.50
   7  -4  16    0.60    0.30
   7  -4  16    1.00    0.40
  -7   4 -16    0.90    0.30
   7   4  16    0.90    0.30
   7   4  16    1.20    0.30
   0   5 -16  557.74   20.40
   0   5  16  548.55   20.00
   0   5  16  472.25   20.10
   0  -5 -16  530.65   19.90
   0   5  16  478.75   19.80
  -1   5  16  122.69    5.30
   1   5 -16  131.89    5.80
  -1   5  16  126.09    5.50
  -1  -5 -16  127.29    5.40
   1   5  16  122.99    5.10
   1   5  16  127.39    5.40
   1   5  16  127.09    5.50
  -1   5 -16  126.99    5.80
   1   5  16  121.19    5.70
  -2  -5 -16   79.89    3.70
  -2   5  16   72.19    3.60
  -2   5  16   77.99    3.50
   2   5  16   67.69    3.90
   2   5  16   75.69    3.30
   2   5  16   72.49    3.70
   2   5  16   82.49    3.70
  -2   5 -16   78.49    4.00
  -3   5  16   39.60    2.20
  -3   5  16   38.00    2.10
  -3  -5 -16   39.00    2.30
   3   5  16   38.20    2.30
   3   5  16   34.50    1.90
  -3   5 -16   40.50    2.60
   3   5  16   38.40    2.70
   4   5 -16   12.80    1.30
   4   5 -16   13.90    1.20
   4  -5  16   14.50    1.10
  -4  -5 -16   13.50    1.50
  -4   5 -16   12.30    1.60
   4   5  16   12.30    1.00
   4   5  16   12.60    0.90
  -4   5 -16   13.10    1.00
   5  -5  16    6.10    0.80
   5   5 -16    4.90    0.90
   5   5 -16    6.70    0.80
   5  -5  16    4.30    0.60
   5   5  16    5.50    0.70
   5   5  16    6.00    0.70
  -5   5 -16    5.80    0.70
   6  -5  16   35.10    1.80
   6   5 -16   34.80    2.00
   6   5 -16   39.80    2.00
   6  -5  16   37.30    1.70
   6   5  16   35.80    1.70
  -6   5 -16   38.40    1.70
   6   5  16   36.10    1.70
   7   5 -16    2.40    0.40
   7  -5  16    2.50    0.40
   7   5 -16    2.40    0.50
   7  -5  16    2.20    0.40
   7   5  16    3.20    0.50
   7   5  16    2.40    0.40
  -7   5 -16    2.00    0.40
   0   6  16   -0.10    0.60
   0   6  16    0.10    0.60
   0   6 -16    0.20    0.70
   0   6  16    0.60    0.40
   0   6  16    0.10    0.50
   0  -6 -16   -0.10    0.50
   1   6 -16  158.48    6.90
  -1   6  16  140.69    6.60
  -1  -6 -16  156.28    6.50
  -1   6  16  151.28    6.40
   1   6  16  150.28    6.10
  -1   6 -16  167.48    7.00
   1   6  16  148.69    6.80
   1   6  16  154.48    6.50
   1   6  16  153.08    6.50
  -2   6  16    0.00    0.50
  -2   6  16   -0.30    0.50
  -2  -6 -16   -0.30    0.50
   2   6  16   -0.10    0.60
  -2   6 -16    0.30    0.80
   2   6  16    0.10    0.50
   2   6  16    0.40    0.70
   2   6  16   -0.40    0.70
   3   6 -16  220.58    9.30
   3   6 -16  240.28    9.20
  -3  -6 -16  232.48    9.60
   3   6 -16  233.98    9.30
  -3   6 -16  233.68    9.10
   3   6  16  224.88    9.40
  -3   6 -16  240.68   10.00
   3   6  16  235.48    9.10
   3   6  16  235.88    9.10
   3   6  16  241.68    9.70
   4   6 -16   69.59    3.10
   4   6 -16   62.49    3.20
  -4  -6 -16   69.09    3.50
   4   6  16   68.79    2.90
  -4   6 -16   67.59    3.80
   4   6  16   66.79    2.90
  -4   6 -16   69.69    2.90
   5  -6  16    1.90    0.40
   5   6 -16    2.10    0.60
   5   6 -16    1.90    0.70
   5   6  16    2.20    0.50
[truncated: 3,527,339 more chars]
